# Supplementary material for: Photo-tailored heterocrystalline covalent organic framework membranes for organics separation
Source: Nat Commun. 2022 Jul 2;13:3826. doi: 10.1038/s41467-022-31361-w (PMC9250524; doi:10.1038/s41467-022-31361-w)
Supplement: Supplementary file 3 — Source Data [file 41467_2022_31361_MOESM3_ESM.xlsx]

## Sheet: Fig.2b
DCOM			PCOM (1.5 mW/cm-2)			PCOM (3.0 mW/cm-2)			PCOM (6.0 mW/cm-2)			PCOM (9.0 mW/cm-2)
2θ(°)	Intensity		2θ(°)	Intensity		2θ(°)	Intensity		2θ(°)	Intensity		2θ(°)	Intensity
2	76071.3		2	36869.1		2	20973.1		2	14435.7		2	3735.16
2.01	75371		2.01	36954		2.01	21166.4		2.01	13934.8		2.01	3797.74
2.02	75614.4		2.02	37031		2.02	20933.9		2.02	14612.5		2.02	3165.82
2.03	73936.8		2.03	36348.5		2.03	20963.5		2.03	14084		2.03	3277.2
2.04	74513.5		2.04	36806.3		2.04	20802.9		2.04	14108.2		2.04	3235.82
2.05	73410.8		2.05	36579.1		2.05	20850.6		2.05	13790.6		2.05	3376.99
2.06	73409.8		2.06	36615.3		2.06	20931.9		2.06	13975.4		2.06	3174.54
2.07	72829.2		2.07	36275.2		2.07	21063.9		2.07	13647.7		2.07	3515.65
2.08	72512.2		2.08	36488.7		2.08	21139.8		2.08	13829.8		2.08	3234.32
2.09	72664.5		2.09	36177.7		2.09	21222.5		2.09	13445.9		2.09	3393.84
2.1	72346.2		2.1	36359.9		2.1	20845.1		2.1	13836.8		2.1	3203.1
2.11	71817.9		2.11	36193.4		2.11	20421.7		2.11	13791.3		2.11	2971.39
2.12	71005.8		2.12	36124		2.12	20365.2		2.12	13213.2		2.12	2756.52
2.13	71155.1		2.13	35827.3		2.13	20532.2		2.13	13331		2.13	2911.67
2.14	71624		2.14	35755.1		2.14	20816.8		2.14	13270.5		2.14	2720.04
2.15	70312.9		2.15	36119.2		2.15	20644		2.15	13628.5		2.15	2873.8
2.16	69022.6		2.16	35781.2		2.16	20608.9		2.16	13557.5		2.16	2966.44
2.17	69978.6		2.17	35352.7		2.17	20527		2.17	13754.9		2.17	2835.03
2.18	69479.2		2.18	35098.5		2.18	20752.8		2.18	13176.5		2.18	2476.05
2.19	69136.5		2.19	35753.1		2.19	20602.2		2.19	13446.7		2.19	2556.38
2.2	69432.7		2.2	35874.8		2.2	20658.9		2.2	13319.2		2.2	2739.99
2.21	69698.2		2.21	34944.7		2.21	20638.4		2.21	13367.4		2.21	2392.61
2.22	68248		2.22	35026.5		2.22	20622		2.22	13046.6		2.22	2352.11
2.23	67601.8		2.23	35223.5		2.23	20436.7		2.23	13556.1		2.23	2281.32
2.24	67759.7		2.24	34843.7		2.24	20248.8		2.24	12882.5		2.24	2566.17
2.25	67348.3		2.25	34854.2		2.25	20597		2.25	13084.2		2.25	2355.85
2.26	67414.8		2.26	35122		2.26	20561.3		2.26	12871.3		2.26	2172.96
2.27	67654.2		2.27	34762.3		2.27	20451.4		2.27	12723.5		2.27	2309.38
2.28	66998.2		2.28	34760.8		2.28	20527.2		2.28	12419.4		2.28	2735.32
2.29	67295.4		2.29	34845.7		2.29	20410.7		2.29	12978.5		2.29	2337.02
2.3	66884.9		2.3	34800.4		2.3	20234.7		2.3	12970.3		2.3	2109.09
2.31	65806.3		2.31	34686		2.31	20375		2.31	12693.2		2.31	2272.34
2.32	66542.1		2.32	35092.7		2.32	20310.5		2.32	12910.6		2.32	2137.73
2.33	65562.5		2.33	34645.7		2.33	20141.1		2.33	12776.6		2.33	2306.59
2.34	65957.4		2.34	34610.7		2.34	20350		2.34	12663.2		2.34	2145.13
2.35	65263		2.35	35131.8		2.35	19977.8		2.35	12821.8		2.35	2019.7
2.36	65273.7		2.36	34593.4		2.36	20094.3		2.36	13217.3		2.36	2503.52
2.37	64588.4		2.37	34652.7		2.37	20513.5		2.37	13006.2		2.37	2296.65
2.38	65542.6		2.38	34264.8		2.38	20318.1		2.38	13203		2.38	1944.94
2.39	65155.3		2.39	34980.3		2.39	20418.7		2.39	13214.4		2.39	2343.91
2.4	65260.6		2.4	35006.4		2.4	20444.3		2.4	12859.5		2.4	2178.34
2.41	65210.1		2.41	35196.1		2.41	20330.8		2.41	12959.7		2.41	2422.19
2.42	64146.8		2.42	34693		2.42	20338.2		2.42	12814.9		2.42	2493.98
2.43	64288.2		2.43	34832		2.43	20169.3		2.43	12869.5		2.43	2411.88
2.44	64290.1		2.44	34975.7		2.44	20788.6		2.44	13054.9		2.44	2491.05
2.45	64854.9		2.45	34681		2.45	20739.7		2.45	13225.3		2.45	2027.72
2.46	63292.8		2.46	35389.8		2.46	20799.3		2.46	13076.3		2.46	2340.89
2.47	63966.3		2.47	35348.9		2.47	20712.7		2.47	13357.9		2.47	2599.51
2.48	63992.9		2.48	35037.1		2.48	20649.6		2.48	13352.1		2.48	2839.17
2.49	63607.7		2.49	34849.8		2.49	21086.3		2.49	13099.5		2.49	2417.45
2.5	64060.1		2.5	34886.3		2.5	20834.2		2.5	12787.2		2.5	2656.3
2.51	64076.7		2.51	34601.3		2.51	20973.2		2.51	12892.1		2.51	2591.09
2.52	63681.7		2.52	35137.1		2.52	20855.4		2.52	13215.5		2.52	2805.9
2.53	63974.4		2.53	34806.3		2.53	20767.3		2.53	13026.3		2.53	2842.73
2.54	64138		2.54	34353.1		2.54	20942.2		2.54	13206.8		2.54	3120.43
2.55	63510.4		2.55	34383.2		2.55	21356.9		2.55	13635.4		2.55	3162.56
2.56	63825.6		2.56	34387.6		2.56	21280		2.56	13047		2.56	3327.22
2.57	64093.1		2.57	34974.9		2.57	21062.2		2.57	12987		2.57	3147.68
2.58	63519.7		2.58	34946.7		2.58	20841.6		2.58	13438.8		2.58	3019.65
2.59	62833.1		2.59	34616		2.59	20883.9		2.59	12780.3		2.59	3051.56
2.6	63373.9		2.6	35328.1		2.6	21152.4		2.6	13387		2.6	3268.39
2.61	63253.9		2.61	34676		2.61	21345.6		2.61	13411.3		2.61	3608.25
2.62	63419.6		2.62	34800.8		2.62	21207.6		2.62	13072.4		2.62	3589.25
2.63	63796.4		2.63	34853		2.63	21790.8		2.63	13071		2.63	3361.97
2.64	63968		2.64	35047.1		2.64	21308		2.64	12705		2.64	3437.73
2.65	63105.7		2.65	34698.1		2.65	21568.2		2.65	13237		2.65	3499.88
2.66	63931.2		2.66	34984.8		2.66	21511.1		2.66	13098.8		2.66	3462.37
2.67	63244		2.67	34663.6		2.67	21257.3		2.67	13557.4		2.67	3851.16
2.68	63932		2.68	35136.7		2.68	21534.4		2.68	13814.3		2.68	3486.89
2.69	64055.3		2.69	35409.2		2.69	21602.5		2.69	13102		2.69	3510.4
2.7	62935.8		2.7	35224.3		2.7	21902.4		2.7	13248.9		2.7	3469.97
2.71	63497		2.71	34813.7		2.71	21920		2.71	13122.9		2.71	4032.87
2.72	64340.8		2.72	35383		2.72	21645.3		2.72	13507.8		2.72	3394.5
2.73	64039.5		2.73	35015.5		2.73	21586.7		2.73	13239.4		2.73	3536.14
2.74	63904.9		2.74	35136.3		2.74	21763.8		2.74	13391.7		2.74	3577.93
2.75	64366.1		2.75	35102.6		2.75	21273.1		2.75	13016.4		2.75	4116.09
2.76	64304.9		2.76	35103		2.76	21303.4		2.76	13434.4		2.76	3918.09
2.77	63936.4		2.77	35086.3		2.77	21557.5		2.77	13334.7		2.77	3710.1
2.78	64835.2		2.78	35383.3		2.78	21081.4		2.78	13615.3		2.78	3730.87
2.79	64205.9		2.79	35275.9		2.79	21762.8		2.79	12715.8		2.79	3917.38
2.8	63886.8		2.8	35100.8		2.8	21797.5		2.8	13525.5		2.8	3810.08
2.81	63736.5		2.81	35560.4		2.81	21470.8		2.81	13394.2		2.81	3808.52
2.82	64753.8		2.82	35182.1		2.82	21595		2.82	13482.8		2.82	3852.11
2.83	64907.7		2.83	35402		2.83	21617.9		2.83	13387.4		2.83	3872.34
2.84	64887.5		2.84	35278.2		2.84	21880.6		2.84	13175		2.84	3941.49
2.85	64634.5		2.85	35533.2		2.85	21646.9		2.85	13581.5		2.85	3817.89
2.86	65431.9		2.86	36001.9		2.86	21468.3		2.86	13282.6		2.86	3877.99
2.87	65326.3		2.87	36030.9		2.87	21871.9		2.87	13147.1		2.87	3805.24
2.88	65441.3		2.88	35355.6		2.88	21534.6		2.88	13627.8		2.88	4169.68
2.89	65687		2.89	35534.7		2.89	21370.1		2.89	13278.4		2.89	4247.17
2.9	65406.9		2.9	35696.3		2.9	21951		2.9	13430.1		2.9	3773.41
2.91	65288.8		2.91	35528		2.91	21798		2.91	13595.6		2.91	3757.97
2.92	66582.4		2.92	36222.2		2.92	21751		2.92	13484.6		2.92	3819.78
2.93	66772.7		2.93	36115.6		2.93	21692.3		2.93	13401.4		2.93	3632.7
2.94	67233.1		2.94	36085.5		2.94	21773.2		2.94	13883.3		2.94	3861.01
2.95	67604.7		2.95	36017.8		2.95	21937.4		2.95	13592.6		2.95	3990.23
2.96	67012.2		2.96	35912.8		2.96	22209.8		2.96	13295.8		2.96	4217.16
2.97	67803.3		2.97	35595.4		2.97	22080		2.97	13428.1		2.97	3626.38
2.98	68077.1		2.98	35909.3		2.98	22265.9		2.98	13882.8		2.98	4090.5
2.99	68907		2.99	36733.1		2.99	21563		2.99	13380.6		2.99	4244.62
3	68845.9		3	36286.2		3	21905.1		3	13651.6		3	3602.86
3.01	67981.8		3.01	36624		3.01	22219.3		3.01	13649.2		3.01	3616.35
3.02	68668.3		3.02	36755.9		3.02	22066.6		3.02	13655.4		3.02	4001.18
3.03	69489.2		3.03	36680.7		3.03	22074.9		3.03	13692.6		3.03	4107.42
3.04	69933.2		3.04	36805.8		3.04	22135.9		3.04	13797.5		3.04	3945.93
3.05	69269.9		3.05	36510.5		3.05	22415.8		3.05	13762.3		3.05	4262.5
3.06	70403.3		3.06	37025.7		3.06	22163.7		3.06	14011.6		3.06	4062.86
3.07	70869.4		3.07	36404.6		3.07	22092.4		3.07	14140.5		3.07	4193.16
3.08	71916.2		3.08	36663.2		3.08	21952.4		3.08	14408.7		3.08	4007.06
3.09	73522.3		3.09	37649.1		3.09	22173.5		3.09	13869.7		3.09	3696.47
3.1	73619.8		3.1	37133.2		3.1	22485.5		3.1	14555.5		3.1	3926.68
3.11	72536.6		3.11	37630.2		3.11	22638.3		3.11	14052.3		3.11	3875.4
3.12	74111.9		3.12	37872		3.12	22486.4		3.12	14228.4		3.12	4558.52
3.13	75214		3.13	37914.9		3.13	22683.2		3.13	14082.3		3.13	4396.04
3.14	74804.7		3.14	37600.2		3.14	22266.6		3.14	14055.1		3.14	4375.16
3.15	74128.5		3.15	37960.2		3.15	22133.5		3.15	14188.9		3.15	4382.46
3.16	76374.6		3.16	37944.8		3.16	22797.2		3.16	14381.3		3.16	3994.91
3.17	76774.7		3.17	38224.1		3.17	22401.3		3.17	14726.5		3.17	4365.75
3.18	77332.3		3.18	38149.8		3.18	22716.4		3.18	14569.8		3.18	4552.06
3.19	77387.7		3.19	38362.5		3.19	22529.2		3.19	14618.3		3.19	4134.21
3.2	77428.4		3.2	38248.1		3.2	22985.1		3.2	14558.8		3.2	4457.13
3.21	78288.3		3.21	38491.4		3.21	22622.8		3.21	14389		3.21	4153.92
3.22	79348.9		3.22	39214.2		3.22	23311		3.22	14323		3.22	4462.03
3.23	79996.2		3.23	38781.7		3.23	23038.1		3.23	14789.3		3.23	4041.1
3.24	80958.6		3.24	38880.1		3.24	23232.7		3.24	14643.3		3.24	4186.3
3.25	81318.2		3.25	38952.8		3.25	23482.3		3.25	15044		3.25	4622.29
3.26	80985.7		3.26	39156.4		3.26	23164.1		3.26	14357.1		3.26	4276.41
3.27	82664.9		3.27	39027		3.27	22909.1		3.27	14996.1		3.27	4541.71
3.28	83554.6		3.28	39422.9		3.28	23103.2		3.28	14832.2		3.28	4129.52
3.29	84483.6		3.29	39070.2		3.29	23350.5		3.29	14820.4		3.29	4074.51
3.3	84226.1		3.3	39482.7		3.3	22874.6		3.3	15488.2		3.3	3872.54
3.31	84192.9		3.31	39842.3		3.31	23483.8		3.31	15217.9		3.31	4349.73
3.32	86316.9		3.32	40054.6		3.32	23647.8		3.32	15209.2		3.32	4414.1
3.33	86796.6		3.33	40430.7		3.33	23563.3		3.33	15280.2		3.33	4866.04
3.34	87068.6		3.34	40316.8		3.34	23428.3		3.34	15654.3		3.34	4192.32
3.35	89161.8		3.35	40466.6		3.35	23199.2		3.35	15730		3.35	4124.97
3.36	89085.5		3.36	40362.8		3.36	23688.7		3.36	15747.1		3.36	4454.27
3.37	90295.1		3.37	40760.2		3.37	23657.7		3.37	15439.3		3.37	4574.34
3.38	90264.7		3.38	40567		3.38	23756.5		3.38	15934.3		3.38	4482.61
3.39	91939		3.39	40314.8		3.39	23652.9		3.39	15365.6		3.39	4460.37
3.4	91054.4		3.4	40504.1		3.4	23586.6		3.4	15787		3.4	4560.29
3.41	92534.7		3.41	41999.4		3.41	23953.4		3.41	15832.2		3.41	4882.9
3.42	92803.8		3.42	40861.2		3.42	23962.4		3.42	15695.9		3.42	4425.94
3.43	93252.7		3.43	41764.1		3.43	24226.5		3.43	15861.5		3.43	4746.98
3.44	94025		3.44	41547.6		3.44	23808.9		3.44	16360		3.44	4709.87
3.45	95278.8		3.45	41700.5		3.45	24460.7		3.45	16299.8		3.45	4829.52
3.46	96677		3.46	41665.5		3.46	24049.7		3.46	15847.5		3.46	4516.5
3.47	95530.6		3.47	41843		3.47	23847.3		3.47	16403.4		3.47	4658.25
3.48	95606.6		3.48	41126.4		3.48	24138.7		3.48	16123.7		3.48	4396.37
3.49	95550.6		3.49	42085		3.49	24138.9		3.49	15987.5		3.49	4205.8
3.5	95249.3		3.5	41561.4		3.5	24428.4		3.5	15908		3.5	4429.12
3.51	96432.4		3.51	41912.4		3.51	24281.6		3.51	15814.2		3.51	4454.01
3.52	95396.4		3.52	41366.1		3.52	23894		3.52	15906.1		3.52	4370.05
3.53	96990.7		3.53	41839.6		3.53	24325.1		3.53	15882.9		3.53	4436.46
3.54	96919.1		3.54	41728.4		3.54	24323.8		3.54	15790.8		3.54	4457.03
3.55	96338		3.55	41625		3.55	23959.5		3.55	15707.8		3.55	4355.93
3.56	96147.9		3.56	41648.4		3.56	23871.7		3.56	15420.9		3.56	4123.02
3.57	94714.7		3.57	41340.8		3.57	24282.8		3.57	15780.8		3.57	4222.23
3.58	95185.1		3.58	41273.6		3.58	23833		3.58	16089.6		3.58	4202.41
3.59	95961.4		3.59	40999.2		3.59	23992.4		3.59	15423.4		3.59	4650.06
3.6	95109.9		3.6	40764.1		3.6	24184.3		3.6	16175		3.6	4202.38
3.61	94826.8		3.61	40648.2		3.61	24157.1		3.61	15543.1		3.61	4646.62
3.62	95346		3.62	40463.2		3.62	24059.7		3.62	15630.8		3.62	4197.21
3.63	94442.3		3.63	40578.3		3.63	24238.8		3.63	15672.8		3.63	4457.84
3.64	93179.9		3.64	40682		3.64	24347.3		3.64	15553.5		3.64	3860.35
3.65	93108.7		3.65	40080.3		3.65	23915.5		3.65	15365.3		3.65	3823.04
3.66	92643		3.66	40412.3		3.66	23448.4		3.66	15322.3		3.66	4268.15
3.67	92583.2		3.67	40120.8		3.67	23539.4		3.67	15453.3		3.67	4339.85
3.68	91919.9		3.68	40548.9		3.68	23712.6		3.68	15345.6		3.68	3964.59
3.69	89201.5		3.69	40493.8		3.69	23507.5		3.69	15690.9		3.69	3785.75
3.7	90410.6		3.7	39844.4		3.7	23642.4		3.7	15133.8		3.7	3702.67
3.71	89686.2		3.71	39862.7		3.71	23445.3		3.71	14778.2		3.71	3716.65
3.72	88371.5		3.72	39648.5		3.72	23756.5		3.72	15181.2		3.72	3927.81
3.73	86763.9		3.73	39491.8		3.73	23566.7		3.73	15487.7		3.73	3885.57
3.74	87074.6		3.74	38557.7		3.74	23202.8		3.74	15150.4		3.74	4045.44
3.75	86554.8		3.75	39360.8		3.75	22949.6		3.75	14543.5		3.75	3876.46
3.76	85576.2		3.76	38965.9		3.76	23473		3.76	14932.3		3.76	3876.06
3.77	83187		3.77	38565.9		3.77	23471.3		3.77	15013.9		3.77	3488.46
3.78	82670.8		3.78	38508.8		3.78	23357.8		3.78	14668.6		3.78	3787.51
3.79	81491.9		3.79	38177.8		3.79	22796.1		3.79	14705.8		3.79	3434.94
3.8	80419.6		3.8	37802.9		3.8	23212.5		3.8	14676.9		3.8	3630.83
3.81	78833.2		3.81	37520.5		3.81	22446.7		3.81	14345.4		3.81	3701.42
3.82	78990.8		3.82	37985.5		3.82	22495.6		3.82	14589.7		3.82	3928.31
3.83	77556.1		3.83	37300		3.83	22535.8		3.83	13982.1		3.83	3553.29
3.84	77228.8		3.84	37129.2		3.84	22489		3.84	14226.6		3.84	3248.04
3.85	75833.4		3.85	37104.1		3.85	22476.7		3.85	14177.6		3.85	3477.87
3.86	74651.8		3.86	36847.2		3.86	22516.6		3.86	14024.3		3.86	2885.42
3.87	73409.7		3.87	36483.2		3.87	22463.5		3.87	13962.8		3.87	3151.08
3.88	72967.6		3.88	36834.4		3.88	22456		3.88	14026.5		3.88	3180.86
3.89	72264.2		3.89	36574.4		3.89	22237.7		3.89	14007.2		3.89	3090.17
3.9	71733.2		3.9	36609.3		3.9	22099.3		3.9	14045.2		3.9	3464.09
3.91	71024.7		3.91	36957.7		3.91	21983.3		3.91	13857.8		3.91	3200.44
3.92	70506.6		3.92	35941.3		3.92	21890.3		3.92	13509.6		3.92	3066.19
3.93	69973.7		3.93	35913.4		3.93	21943.5		3.93	13634.3		3.93	2532.29
3.94	69029.2		3.94	35556.2		3.94	21729.1		3.94	13709.2		3.94	2818.67
3.95	68291.5		3.95	35952.8		3.95	21450.3		3.95	13484.7		3.95	2648.77
3.96	66643.9		3.96	35742.7		3.96	21977.7		3.96	12991.4		3.96	2807.19
3.97	66214.2		3.97	35172.1		3.97	21745.2		3.97	13354.6		3.97	2590.24
3.98	64685.8		3.98	34802.7		3.98	21716.1		3.98	13354.7		3.98	2553.47
3.99	63254.1		3.99	35057.9		3.99	21683		3.99	13064.1		3.99	2810.16
4	63790.6		4	34969.3		4	21654.4		4	13067.1		4	2633.58
4.01	62852		4.01	34485.4		4.01	21610.1		4.01	12721.9		4.01	2468.95
4.02	62993.4		4.02	34694.9		4.02	21545.1		4.02	12898.6		4.02	2166.5
4.03	62681.4		4.03	34711.6		4.03	21615.1		4.03	13104.3		4.03	2586.41
4.04	61578.9		4.04	34785.3		4.04	21242.6		4.04	13248.6		4.04	2767.76
4.05	61182.3		4.05	34650.3		4.05	21015.2		4.05	12848.2		4.05	2433.47
4.06	59926.1		4.06	34364.9		4.06	21189.1		4.06	12733.9		4.06	2579.9
4.07	59144.6		4.07	34328.3		4.07	21038.8		4.07	12899.3		4.07	2158.67
4.08	58263.8		4.08	34150.9		4.08	21232.5		4.08	12627		4.08	2256.21
4.09	58062.8		4.09	34123.4		4.09	21012.8		4.09	12619		4.09	1951.55
4.1	58234.9		4.1	33833.6		4.1	20901.4		4.1	12376.8		4.1	2099.11
4.11	57556.2		4.11	33910.2		4.11	20810.3		4.11	12362.4		4.11	2039.63
4.12	56931.7		4.12	33985.7		4.12	20719.4		4.12	12863.1		4.12	1943.88
4.13	56360.6		4.13	33790.5		4.13	20958.5		4.13	12467		4.13	2142.98
4.14	55717.4		4.14	33567		4.14	20995.9		4.14	12392.4		4.14	1857.74
4.15	55937.5		4.15	33676.5		4.15	20380.6		4.15	12272.2		4.15	1591.54
4.16	54870.6		4.16	33883.6		4.16	20674.4		4.16	12370.5		4.16	2080.06
4.17	54382.9		4.17	33984.7		4.17	20690.5		4.17	12221.6		4.17	2125.41
4.18	54233.1		4.18	32939.6		4.18	20681.3		4.18	12121.6		4.18	1894.26
4.19	53676.9		4.19	33565.7		4.19	20772.6		4.19	12012		4.19	1726.56
4.2	53467		4.2	33309.7		4.2	20595.6		4.2	12040.3		4.2	1958.1
4.21	52731.5		4.21	33305.8		4.21	20831.4		4.21	12283		4.21	1697.37
4.22	52727.9		4.22	33556.8		4.22	20440.8		4.22	12121.1		4.22	1523.26
4.23	52938.6		4.23	33702.3		4.23	20259.6		4.23	11938		4.23	1555.07
4.24	52254.1		4.24	33040.7		4.24	20384.2		4.24	11872.2		4.24	1858.64
4.25	52275.6		4.25	33074.3		4.25	20288.6		4.25	11999.7		4.25	1587.46
4.26	51739.8		4.26	32940.2		4.26	20418		4.26	12017.3		4.26	1750.44
4.27	50334.6		4.27	32904		4.27	20143.4		4.27	11952.3		4.27	1585.41
4.28	50809.8		4.28	32691.4		4.28	20255.1		4.28	11692.2		4.28	1316.05
4.29	50131		4.29	32750		4.29	20432.1		4.29	11558.3		4.29	1505.16
4.3	49759.7		4.3	32695.9		4.3	20407.4		4.3	11684.7		4.3	1360.58
4.31	50138.1		4.31	32638.2		4.31	20201.2		4.31	11821.1		4.31	1381.97
4.32	49942.3		4.32	32584.6		4.32	20285.1		4.32	11799.2		4.32	1465.89
4.33	49502.4		4.33	32493.9		4.33	20567.5		4.33	11985.2		4.33	1372.11
4.34	49101.3		4.34	32279.1		4.34	20236		4.34	11539.2		4.34	1266.99
4.35	48590.1		4.35	32543.3		4.35	20069		4.35	11540.3		4.35	1473.23
4.36	48735.7		4.36	32826.5		4.36	20096.5		4.36	11638.8		4.36	1329.06
4.37	48296.2		4.37	32636.3		4.37	20014.7		4.37	11538.8		4.37	1307.59
4.38	48403.1		4.38	32411.5		4.38	19811.7		4.38	11709.4		4.38	1126.21
4.39	48182		4.39	32492.6		4.39	19828.4		4.39	11481.6		4.39	1113.94
4.4	47762.4		4.4	32570.3		4.4	19949.4		4.4	11473.3		4.4	1066.84
4.41	47822		4.41	32119.4		4.41	20065.4		4.41	11526.7		4.41	962.855
4.42	47524.8		4.42	32492.7		4.42	20134.1		4.42	11304.6		4.42	953.273
4.43	47177		4.43	32529.9		4.43	20071.8		4.43	11532.2		4.43	819.243
4.44	47499.9		4.44	32229.8		4.44	20231.4		4.44	11540.4		4.44	1012.71
4.45	47373.9		4.45	32211.9		4.45	20036.6		4.45	11303.1		4.45	1151.69
4.46	46626.5		4.46	32034.6		4.46	19929.4		4.46	11220.4		4.46	817.841
4.47	46185.7		4.47	31939.8		4.47	19819.8		4.47	11139.7		4.47	963.02
4.48	46401.9		4.48	31696.1		4.48	19781.2		4.48	11164.2		4.48	1124.82
4.49	46587.8		4.49	31791.1		4.49	19678.4		4.49	11425.7		4.49	845.101
4.5	46153		4.5	32419.4		4.5	19779.5		4.5	11029.6		4.5	739.684
4.51	46188.9		4.51	32105.4		4.51	19858.7		4.51	11421.7		4.51	934.477
4.52	46061.2		4.52	31903.1		4.52	19901.8		4.52	11053.6		4.52	973.73
4.53	45473.2		4.53	31538.9		4.53	19875.3		4.53	11248.4		4.53	714.725
4.54	45672.3		4.54	31428.1		4.54	19768		4.54	10881.3		4.54	598.618
4.55	46015.6		4.55	31970.6		4.55	19874		4.55	11191.1		4.55	751.013
4.56	45337.5		4.56	31813.7		4.56	19756.8		4.56	11239.4		4.56	960.213
4.57	44944.3		4.57	31906.2		4.57	19685.1		4.57	11143.8		4.57	817.155
4.58	45436.1		4.58	31980.9		4.58	20058.2		4.58	11141.4		4.58	827.356
4.59	44947.1		4.59	31919.6		4.59	19765.9		4.59	10937.9		4.59	557.004
4.6	44864.3		4.6	31530.4		4.6	19807.8		4.6	10847.9		4.6	839.233
4.61	45211.1		4.61	31757.5		4.61	19668.2		4.61	10950.6		4.61	710.606
4.62	45077.5		4.62	31551.2		4.62	19512.6		4.62	11055.8		4.62	689.894
4.63	44736.7		4.63	31705.4		4.63	19671		4.63	11117		4.63	499.011
4.64	45043.2		4.64	31578.9		4.64	19942.3		4.64	10934.1		4.64	608.848
4.65	44656.6		4.65	31386.5		4.65	19693.9		4.65	10461.7		4.65	804.828
4.66	44468.3		4.66	31400.9		4.66	19431.5		4.66	10877.7		4.66	553.339
4.67	44378.3		4.67	31342.7		4.67	19566.4		4.67	10959.8		4.67	478.395
4.68	44266.2		4.68	31496.4		4.68	19467.9		4.68	10855.3		4.68	585.603
4.69	44846.1		4.69	31250.7		4.69	19410		4.69	10597.9		4.69	536.721
4.7	44455.6		4.7	31439.7		4.7	19699		4.7	10904.2		4.7	527.052
4.71	43980.8		4.71	31436		4.71	19668.2		4.71	10541.3		4.71	768.388
4.72	43933.4		4.72	31810.1		4.72	19568.9		4.72	10908.5		4.72	423.24
4.73	43792.5		4.73	31290.9		4.73	19428.7		4.73	10732.5		4.73	530.567
4.74	43809.6		4.74	31226.3		4.74	19428.8		4.74	10494.8		4.74	550.678
4.75	43695.6		4.75	31257.4		4.75	19520.4		4.75	10595.2		4.75	407.059
4.76	43571.3		4.76	31455.5		4.76	19287.1		4.76	10589.1		4.76	355.356
4.77	43402.9		4.77	31384.6		4.77	19467.7		4.77	10749		4.77	416.764
4.78	43776.2		4.78	31210.5		4.78	19384.2		4.78	10901.4		4.78	394.423
4.79	43794.2		4.79	31540.9		4.79	19262.1		4.79	10507.9		4.79	646.864
4.8	43131.1		4.8	31259.2		4.8	19401		4.8	10721.9		4.8	155.587
4.81	43196.9		4.81	31330.5		4.81	19437.9		4.81	10427.3		4.81	384.091
4.82	43391		4.82	31320		4.82	19423.1		4.82	10573.9		4.82	249.736
4.83	43349.9		4.83	30954.9		4.83	19346.7		4.83	10535.1		4.83	159.868
4.84	43265.1		4.84	31339.3		4.84	19513.6		4.84	10502.7		4.84	252.871
4.85	42930.5		4.85	31009.6		4.85	19500.6		4.85	10496.2		4.85	178.126
4.86	43125.8		4.86	31207.7		4.86	19332.2		4.86	10593.6		4.86	257.998
4.87	42666.2		4.87	31433.6		4.87	19365.2		4.87	10370.4		4.87	229.448
4.88	42943.4		4.88	31256.5		4.88	19291.1		4.88	10595.1		4.88	350.56
4.89	42884.2		4.89	31035.7		4.89	19392.3		4.89	10594		4.89	274.329
4.9	42943.6		4.9	31122.1		4.9	19409.6		4.9	10565.6		4.9	317.798
4.91	42769		4.91	31236.8		4.91	19365.8		4.91	10707.8		4.91	268.688
4.92	42766.6		4.92	31202.8		4.92	19569.9		4.92	10354.5		4.92	115.021
4.93	42596.6		4.93	30923.9		4.93	19122.5		4.93	10286.3		4.93	316.468
4.94	42806.2		4.94	30706.3		4.94	19200.8		4.94	10488.3		4.94	120.597
4.95	42700.9		4.95	30932.8		4.95	19250.3		4.95	10450.6		4.95	86.4305
4.96	42927.5		4.96	30917.6		4.96	19583.6		4.96	10476.7		4.96	47.7365
4.97	43109.5		4.97	30918.9		4.97	19367.8		4.97	10395.1		4.97	62.7033
4.98	42686.1		4.98	30724.6		4.98	19447		4.98	10643.9		4.98	127.796
4.99	42507.6		4.99	30734.4		4.99	19302.2		4.99	10543.9		4.99	255.913
5	42281.8		5	30812.9		5	19153.5		5	10413.5		5	137.943
5.01	42731.7		5.01	30923.4		5.01	19256.3		5.01	10547.5		5.01	-19.5773
5.02	42701		5.02	30775.4		5.02	19161.7		5.02	10361.5		5.02	12.0261
5.03	42518.7		5.03	30761.8		5.03	19159.7		5.03	10420.3		5.03	209.043
5.04	42172.1		5.04	30808.6		5.04	19321		5.04	10477.3		5.04	151.919
5.05	42441.2		5.05	30828.2		5.05	19381.6		5.05	10255.1		5.05	70.4959
5.06	42166.4		5.06	30844.4		5.06	19159.6		5.06	10134.2		5.06	-31.6525
5.07	42530.1		5.07	30747.8		5.07	19202.4		5.07	10450.5		5.07	120.171
5.08	42402.7		5.08	30546		5.08	19039.2		5.08	10421		5.08	86.1119
5.09	42126		5.09	30560.5		5.09	19284		5.09	10281		5.09	164.996
5.1	41980.1		5.1	30646.3		5.1	19281.4		5.1	10543.4		5.1	14.2107
5.11	41970.2		5.11	30464.6		5.11	19190.6		5.11	10351.9		5.11	3.2463
5.12	42205.5		5.12	30978		5.12	19376.5		5.12	10300		5.12	93.4517
5.13	42173.3		5.13	30906.1		5.13	19332.7		5.13	10559.8		5.13	41.1653
5.14	41938.7		5.14	30865.3		5.14	19249.3		5.14	10369.3		5.14	62.1989
5.15	41857.6		5.15	30650.2		5.15	19047.5		5.15	10334.1		5.15	-108.984
5.16	41823.7		5.16	30658.4		5.16	19158.9		5.16	10459.9		5.16	-91.3441
5.17	42030.7		5.17	30693.3		5.17	19241.8		5.17	10170.2		5.17	-3.2569
5.18	42127.9		5.18	30808.3		5.18	19186.6		5.18	10355.5		5.18	-227.281
5.19	42038.8		5.19	30867.2		5.19	19211.3		5.19	10226.6		5.19	-95.8443
5.2	42122.1		5.2	30607.3		5.2	18974.6		5.2	10279.4		5.2	-226.875
5.21	42293.4		5.21	30765.5		5.21	18955.7		5.21	10318.3		5.21	-88.0655
5.22	41924.7		5.22	30654.5		5.22	19136.9		5.22	10336.5		5.22	-158.071
5.23	41797.9		5.23	30653.9		5.23	19150.7		5.23	10380		5.23	-90.4863
5.24	42087		5.24	30585.1		5.24	19253.8		5.24	10126.5		5.24	242.191
5.25	41840.3		5.25	30794.4		5.25	19126		5.25	10042		5.25	-9.2021
5.26	41727.5		5.26	30714.2		5.26	19216.7		5.26	9972.18		5.26	18.5527
5.27	41575.7		5.27	30505.5		5.27	19288.8		5.27	10288.7		5.27	4.8299
5.28	41889.8		5.28	30564.9		5.28	19100.7		5.28	10508.4		5.28	-141.6
5.29	41954.5		5.29	30472.8		5.29	19034.4		5.29	10626.6		5.29	-218.707
5.3	41934.6		5.3	30816.5		5.3	19240.5		5.3	10515		5.3	-98.3461
5.31	41949.3		5.31	30781.8		5.31	19141		5.31	10473.2		5.31	-121.213
5.32	42085.6		5.32	30648.1		5.32	19098.4		5.32	10440.1		5.32	-251.022
5.33	41902.8		5.33	30642.4		5.33	19052.1		5.33	10313.1		5.33	-96.9177
5.34	42021.8		5.34	30590.1		5.34	19307.7		5.34	10208.8		5.34	-223.287
5.35	41907.5		5.35	30363.6		5.35	19207.6		5.35	10328.9		5.35	73.7337
5.36	41522.8		5.36	30503.8		5.36	19224.3		5.36	10212.9		5.36	-182.498
5.37	41566.7		5.37	30669.5		5.37	19241.2		5.37	10270.9		5.37	-185.519
5.38	41772.9		5.38	30746.6		5.38	19143.2		5.38	10272.5		5.38	-101.761
5.39	41520.6		5.39	30604.6		5.39	19499		5.39	10095.5		5.39	-130.79
5.4	41743.9		5.4	30430.9		5.4	19097.1		5.4	10334.1		5.4	12.6227
5.41	41890.2		5.41	30399.9		5.41	19370.2		5.41	10209.7		5.41	-0.2399
5.42	41794.1		5.42	30609.6		5.42	19217.8		5.42	10342.4		5.42	-218.712
5.43	41861.7		5.43	30477.2		5.43	19117.2		5.43	10294.1		5.43	-48.5445
5.44	41721		5.44	30507		5.44	19168.3		5.44	10283		5.44	-54.3229
5.45	41960.5		5.45	30449.8		5.45	19094.9		5.45	10244.7		5.45	-225.13
5.46	41892.4		5.46	30469.8		5.46	19045.3		5.46	10038.4		5.46	-278.735
5.47	41641.3		5.47	30606.1		5.47	19168.7		5.47	10340.3		5.47	-210.923
5.48	42103		5.48	30628.6		5.48	19286.1		5.48	10282		5.48	-370.804
5.49	42062.5		5.49	30253.2		5.49	19284.8		5.49	10347.8		5.49	-174.167
5.5	41621.4		5.5	30567.7		5.5	18950.4		5.5	10302.8		5.5	-122.109
5.51	41677.5		5.51	30746		5.51	18958.2		5.51	10151		5.51	-359.842
5.52	41920.4		5.52	30647.3		5.52	19141.3		5.52	10309.3		5.52	-334.367
5.53	41906.9		5.53	30362.9		5.53	18972.6		5.53	10196.8		5.53	-339.103
5.54	41846.4		5.54	30521.5		5.54	19111.6		5.54	10270.9		5.54	-269.866
5.55	41648		5.55	30556.8		5.55	19209.3		5.55	10205		5.55	-81.7545
5.56	41971.9		5.56	30456.2		5.56	19180.5		5.56	9937.8		5.56	-362.561
5.57	41957.3		5.57	30695.7		5.57	19146.5		5.57	10330.2		5.57	-463.28
5.58	41861		5.58	30222.1		5.58	19223.4		5.58	10288.7		5.58	-322.707
5.59	41737.6		5.59	30471.5		5.59	19153.3		5.59	10333.1		5.59	-293.193
5.6	41711.4		5.6	30588.9		5.6	19209.3		5.6	10472.6		5.6	-167.338
5.61	41434.2		5.61	30553.7		5.61	19083.5		5.61	10436.3		5.61	-123.341
5.62	41392.8		5.62	30582.1		5.62	18932.4		5.62	10174.3		5.62	-213.195
5.63	41732.3		5.63	30409		5.63	19145.9		5.63	10099		5.63	-180.024
5.64	41570.9		5.64	30637.3		5.64	19181.3		5.64	9919.93		5.64	-354.931
5.65	41698.1		5.65	30260.7		5.65	19179.3		5.65	10225.1		5.65	-125.735
5.66	41711.8		5.66	30288.6		5.66	19167.9		5.66	10089.5		5.66	-210.63
5.67	41554.4		5.67	30592.2		5.67	19270.4		5.67	10037.8		5.67	-281.875
5.68	41813.9		5.68	30506.8		5.68	19221.3		5.68	10387.7		5.68	-26.6141
5.69	41674.1		5.69	30286.8		5.69	18961.7		5.69	9946.19		5.69	-378.886
5.7	41707.5		5.7	30439		5.7	19391.2		5.7	10245.8		5.7	-124.999
5.71	42026.9		5.71	30481.7		5.71	19031.9		5.71	10015.5		5.71	-335.219
5.72	41734.6		5.72	30602.4		5.72	19017.8		5.72	10066.7		5.72	-80.4823
5.73	42037.7		5.73	30881		5.73	19343.6		5.73	10155.4		5.73	-239.914
5.74	41698.5		5.74	30601		5.74	19169.6		5.74	10191.2		5.74	-350.137
5.75	41722.7		5.75	30404		5.75	18824.1		5.75	10150.6		5.75	-84.9823
5.76	41665.6		5.76	30414.5		5.76	19127.1		5.76	10251.9		5.76	-112.143
5.77	41827.1		5.77	30317.6		5.77	19102.2		5.77	10172.4		5.77	-207.909
5.78	41870.9		5.78	30551.3		5.78	19071.5		5.78	10387.6		5.78	-146.387
5.79	41934.8		5.79	30788.5		5.79	19087.2		5.79	10150.9		5.79	-358.521
5.8	41873.9		5.8	30741.4		5.8	19250		5.8	10295.1		5.8	-150.694
5.81	42134.5		5.81	30517.8		5.81	19306.7		5.81	10065.1		5.81	-324.413
5.82	41616.4		5.82	30598		5.82	19259		5.82	10584.4		5.82	-475.122
5.83	41693.8		5.83	30535.8		5.83	19250.6		5.83	10435.9		5.83	-335.769
5.84	41838.7		5.84	30601.1		5.84	19324		5.84	10325.3		5.84	-201.566
5.85	42153.4		5.85	30498.6		5.85	19108.3		5.85	10361.2		5.85	-150.805
5.86	41847.1		5.86	30883		5.86	19197.4		5.86	10174		5.86	-210.411
5.87	41745.9		5.87	30634.3		5.87	19149.3		5.87	9941.09		5.87	-385.159
5.88	41995		5.88	30702.2		5.88	19204		5.88	10431.6		5.88	-376.438
5.89	41751.7		5.89	30747		5.89	19438.8		5.89	10591		5.89	-267.769
5.9	42207.1		5.9	30650.3		5.9	19109.7		5.9	10357.3		5.9	-485.608
5.91	41903.9		5.91	30611.1		5.91	19289.6		5.91	10015.5		5.91	-393.056
5.92	41498.1		5.92	30742.3		5.92	19402.2		5.92	10608.8		5.92	-168.182
5.93	42209.5		5.93	30783.1		5.93	19421.4		5.93	10445.2		5.93	-278.635
5.94	41968.4		5.94	30794		5.94	19245		5.94	10192.5		5.94	-119.729
5.95	41842.7		5.95	30755.7		5.95	19411.4		5.95	10330.6		5.95	-227.196
5.96	41728.2		5.96	31177		5.96	19033.3		5.96	10302.6		5.96	-203.532
5.97	41904.7		5.97	31137		5.97	19375.6		5.97	10225.3		5.97	-381.547
5.98	42054		5.98	30784.4		5.98	19014.2		5.98	10441.3		5.98	-318.372
5.99	42242.8		5.99	30901.7		5.99	19241.9		5.99	10451.1		5.99	-339.064
6	42131.6		6	31079.8		6	19223.3		6	10317.6		6	-274.128
6.01	41783.6		6.01	31231.2		6.01	19062		6.01	10300.1		6.01	-379.121
6.02	41977		6.02	31212		6.02	19375.7		6.02	10182.3		6.02	-454.02
6.03	41982.6		6.03	31132.1		6.03	19382.9		6.03	10046.7		6.03	-343.93
6.04	42291		6.04	31152.2		6.04	19415.6		6.04	10532.1		6.04	-89.4303
6.05	41994.5		6.05	31030.5		6.05	19185.2		6.05	10411.8		6.05	-175.417
6.06	41753.3		6.06	31224		6.06	19094.3		6.06	10207.5		6.06	-154.525
6.07	41729.9		6.07	31004.5		6.07	19169.7		6.07	10450.4		6.07	-77.0055
6.08	42004.6		6.08	31026.8		6.08	19308.7		6.08	10438.6		6.08	-221.538
6.09	42152.5		6.09	31079.4		6.09	19414.9		6.09	10296.9		6.09	-390.422
6.1	42101.3		6.1	30979.4		6.1	19264.5		6.1	10229.3		6.1	-336.411
6.11	42566.2		6.11	31126.8		6.11	19175.2		6.11	10124.3		6.11	-94.4867
6.12	42251.2		6.12	31018.9		6.12	19260.4		6.12	10344.5		6.12	-178.069
6.13	42077.3		6.13	30913.3		6.13	19179.9		6.13	10546.2		6.13	-160.582
6.14	42057.2		6.14	30656.5		6.14	19211.4		6.14	10250.9		6.14	-226.942
6.15	42029.6		6.15	30605.8		6.15	19335.8		6.15	10078.1		6.15	-415.892
6.16	41979.2		6.16	30848.9		6.16	19334.6		6.16	10008.6		6.16	-340.357
6.17	42134.4		6.17	30541.2		6.17	19193.6		6.17	10094.2		6.17	-321.539
6.18	42071.2		6.18	30421.7		6.18	19174.8		6.18	10096.3		6.18	-515.106
6.19	42051.5		6.19	30508.9		6.19	19263.5		6.19	9932.22		6.19	-386.902
6.2	42264.7		6.2	30669.7		6.2	19263.9		6.2	9974.65		6.2	-383.245
6.21	41868.5		6.21	30647.6		6.21	18951.5		6.21	10298.9		6.21	-490.282
6.22	41654.5		6.22	30609.1		6.22	19031.4		6.22	10275.8		6.22	-513.678
6.23	41717.2		6.23	30477.8		6.23	19355.9		6.23	10337.5		6.23	-434.045
6.24	41439.5		6.24	30478.4		6.24	19206.5		6.24	10392.5		6.24	-436.726
6.25	41490.1		6.25	30181.6		6.25	19090.2		6.25	10373.6		6.25	-235.309
6.26	41785		6.26	30421.9		6.26	19048.5		6.26	10171.6		6.26	-430.683
6.27	42037.6		6.27	30183.5		6.27	19311.6		6.27	10079.8		6.27	-346.635
6.28	41848.5		6.28	30186.6		6.28	19122.5		6.28	9990.76		6.28	-458.361
6.29	41919.1		6.29	30414.6		6.29	18807.6		6.29	9916.5		6.29	-508.018
6.3	41777.6		6.3	30308.7		6.3	19053.5		6.3	9877.22		6.3	-383.098
6.31	41661		6.31	30285.6		6.31	18829.1		6.31	10113.1		6.31	-399.259
6.32	41577.9		6.32	30462.9		6.32	18914.4		6.32	9915.54		6.32	-519.567
6.33	41451.3		6.33	30388.4		6.33	19209.9		6.33	10086.3		6.33	-445.265
6.34	41784.9		6.34	30487.5		6.34	19128		6.34	10108.3		6.34	-448.281
6.35	41544.7		6.35	30230		6.35	18936.4		6.35	10154.7		6.35	-275.127
6.36	41403.1		6.36	30375.9		6.36	19161.6		6.36	9909.76		6.36	-537.907
6.37	41649.4		6.37	30049.3		6.37	19048.5		6.37	10086.1		6.37	-401.177
6.38	41390.6		6.38	30142.6		6.38	19157.2		6.38	10019.5		6.38	-552.377
6.39	41662.1		6.39	30399.5		6.39	19017.5		6.39	9804.5		6.39	-660.666
6.4	41688.4		6.4	30148.9		6.4	18921.1		6.4	9877.94		6.4	-531.609
6.41	41475.8		6.41	30189.7		6.41	18916.8		6.41	9928.93		6.41	-379.019
6.42	41436.7		6.42	30331.3		6.42	19010.2		6.42	9920.35		6.42	-323.484
6.43	41245.3		6.43	29940.3		6.43	18911.5		6.43	10056.2		6.43	-625.95
6.44	41365.3		6.44	30172.2		6.44	18906.9		6.44	9766.73		6.44	-614.824
6.45	41399.8		6.45	30220.3		6.45	19016.9		6.45	9799.04		6.45	-516.18
6.46	41332.9		6.46	30135.4		6.46	18783.2		6.46	10049.7		6.46	-388.42
6.47	41214.8		6.47	29922.6		6.47	18899		6.47	9992.35		6.47	-525.751
6.48	41009.3		6.48	30022.3		6.48	19131.4		6.48	9803.78		6.48	-542.115
6.49	41087.1		6.49	29961		6.49	18907.1		6.49	9859.43		6.49	-720.285
6.5	41272.4		6.5	29882.9		6.5	18852.8		6.5	9912.81		6.5	-678.067
6.51	41181.1		6.51	29954.3		6.51	18975.7		6.51	10007.7		6.51	-642.352
6.52	41206.9		6.52	30024		6.52	18880.5		6.52	9981.76		6.52	-509.745
6.53	41117.5		6.53	30082.7		6.53	18890.6		6.53	9698.09		6.53	-523.808
6.54	40968.3		6.54	30041.2		6.54	18956.3		6.54	9801.92		6.54	-548.365
6.55	40970.6		6.55	30035.8		6.55	19079.8		6.55	9806.8		6.55	-592.222
6.56	40977.2		6.56	30203.8		6.56	18899		6.56	9753.09		6.56	-516.814
6.57	41006.7		6.57	29895.7		6.57	18846.3		6.57	9744.44		6.57	-603.883
6.58	40981.9		6.58	29709.8		6.58	18902.1		6.58	9548.01		6.58	-429.128
6.59	40934.4		6.59	29948.3		6.59	18886.4		6.59	9414.61		6.59	-560.368
6.6	40506		6.6	30173		6.6	18879.5		6.6	9750.27		6.6	-439.935
6.61	41230		6.61	30018.9		6.61	18794.7		6.61	9816.43		6.61	-553.028
6.62	40860.5		6.62	29646.1		6.62	18632.6		6.62	9535.62		6.62	-390.833
6.63	40940.5		6.63	29779.5		6.63	18799.5		6.63	9408.46		6.63	-638.167
6.64	40894.9		6.64	29450		6.64	18566.1		6.64	9586.81		6.64	-631.826
6.65	40774.4		6.65	29613.5		6.65	18861		6.65	9477.02		6.65	-526.62
6.66	40869.2		6.66	29848		6.66	18768.8		6.66	9647.68		6.66	-558.344
6.67	40935		6.67	29928		6.67	18683.1		6.67	9495.66		6.67	-599.765
6.68	40764		6.68	29661.2		6.68	18645.2		6.68	9622.33		6.68	-525.963
6.69	40570.2		6.69	29908.6		6.69	18668.4		6.69	9484.88		6.69	-380.865
6.7	40777.6		6.7	30013.5		6.7	18705		6.7	9600.03		6.7	-607.358
6.71	40745.6		6.71	29798.3		6.71	18584.4		6.71	9315.18		6.71	-641.427
6.72	40754.3		6.72	29561		6.72	18681.4		6.72	9618.11		6.72	-676.341
6.73	40759.2		6.73	29554.5		6.73	18562.2		6.73	9632.85		6.73	-608.043
6.74	40557.9		6.74	29581.2		6.74	18821.2		6.74	9683.43		6.74	-483.171
6.75	40847.7		6.75	29661.2		6.75	18625.9		6.75	9423.87		6.75	-595.462
6.76	40662.6		6.76	29850.7		6.76	18662		6.76	9748.56		6.76	-739.965
6.77	40847.9		6.77	29576.3		6.77	18652.1		6.77	9727.47		6.77	-509.26
6.78	40395.9		6.78	29741.1		6.78	18544.2		6.78	9701.6		6.78	-500.126
6.79	40552.1		6.79	29676.1		6.79	18676.5		6.79	9444.85		6.79	-682.148
6.8	40548.2		6.8	29495.9		6.8	18630.2		6.8	9389.7		6.8	-732.263
6.81	40396.5		6.81	29518		6.81	18504.1		6.81	9461.14		6.81	-663.789
6.82	40541		6.82	29562.6		6.82	18725.7		6.82	9497.51		6.82	-678.358
6.83	40361.5		6.83	29488		6.83	18629.9		6.83	9426.08		6.83	-608.626
6.84	40497.4		6.84	29747.6		6.84	18642.4		6.84	9231.18		6.84	-700.935
6.85	40482.9		6.85	29369.1		6.85	18453.1		6.85	9400.8		6.85	-666.381
6.86	40481.4		6.86	29607.2		6.86	18517		6.86	9374.5		6.86	-714.559
6.87	40779.3		6.87	29478.1		6.87	18667.7		6.87	9336.88		6.87	-709.276
6.88	40676.2		6.88	29613.4		6.88	18514.8		6.88	9435.57		6.88	-635.322
6.89	40588.5		6.89	29350.9		6.89	18596.4		6.89	9385.55		6.89	-766.09
6.9	40281.6		6.9	29572.3		6.9	18803		6.9	9353.35		6.9	-723.037
6.91	40582.9		6.91	29637.4		6.91	18948.5		6.91	9439.13		6.91	-781.999
6.92	40660.9		6.92	29574.8		6.92	18665.2		6.92	9306.5		6.92	-578.392
6.93	40466.9		6.93	29544.6		6.93	18635.6		6.93	9326.52		6.93	-569.835
6.94	40722.7		6.94	29461.7		6.94	18662.8		6.94	9243.35		6.94	-761.135
6.95	40740.5		6.95	29435.1		6.95	18377		6.95	9364.62		6.95	-698.782
6.96	40427.8		6.96	29624.2		6.96	18569.2		6.96	9238.08		6.96	-685.683
6.97	40503.7		6.97	29524.8		6.97	18474.3		6.97	9510.1		6.97	-586.266
6.98	40403.1		6.98	29635.1		6.98	18549		6.98	9337.66		6.98	-699.581
6.99	40477.1		6.99	29688.6		6.99	18567.2		6.99	9344.51		6.99	-612.268
7	40429.8		7	29604.3		7	18560.1		7	9305.94		7	-514.314
7.01	40370.8		7.01	29549.8		7.01	18486.1		7.01	9462.45		7.01	-711.759
7.02	40298.4		7.02	29589.9		7.02	18613.9		7.02	9333.59		7.02	-733.503
7.03	40403.6		7.03	29611.3		7.03	18403.7		7.03	9262.04		7.03	-692.96
7.04	40169.4		7.04	29410.7		7.04	18576.3		7.04	9270.75		7.04	-840.439
7.05	40355.6		7.05	29592.4		7.05	18665.3		7.05	9356.55		7.05	-770.21
7.06	40412.8		7.06	29620.5		7.06	18605		7.06	9225.01		7.06	-777.535
7.07	40316.5		7.07	29631		7.07	18432.9		7.07	9246.6		7.07	-852.889
7.08	40435.8		7.08	29668.8		7.08	18548.5		7.08	9310.21		7.08	-746.63
7.09	40413.3		7.09	29550.7		7.09	18604		7.09	9324.44		7.09	-697.005
7.1	40347.1		7.1	29632.6		7.1	18492.2		7.1	9357.94		7.1	-685.132
7.11	40517.7		7.11	29555.4		7.11	18478.8		7.11	9355.95		7.11	-671.991
7.12	40465.8		7.12	29358.3		7.12	18434.1		7.12	9454.76		7.12	-617.13
7.13	40226.8		7.13	29514.7		7.13	18496.2		7.13	9321.61		7.13	-757.388
7.14	40383.2		7.14	29549.8		7.14	18526.8		7.14	9299.64		7.14	-803.711
7.15	40383		7.15	29514.3		7.15	18465.7		7.15	9246.37		7.15	-766.318
7.16	40341.2		7.16	29745.3		7.16	18589.2		7.16	9395.92		7.16	-807.771
7.17	40475.3		7.17	29676.1		7.17	18530.1		7.17	9533.77		7.17	-789.772
7.18	40315		7.18	29487		7.18	18604.2		7.18	9318.04		7.18	-884.946
7.19	40586		7.19	29579.9		7.19	18447.3		7.19	9331.42		7.19	-709.621
7.2	40290.3		7.2	29539.1		7.2	18571.9		7.2	9383.26		7.2	-790.748
7.21	40341.3		7.21	29477.2		7.21	18589.9		7.21	9276.43		7.21	-768.034
7.22	40418.4		7.22	29593.7		7.22	18653.1		7.22	9184.74		7.22	-827.229
7.23	40330.6		7.23	29790.2		7.23	18580.5		7.23	9409.82		7.23	-964.79
7.24	40411.7		7.24	29676.4		7.24	18635.6		7.24	9406.89		7.24	-789.479
7.25	40267.6		7.25	29507.6		7.25	18462		7.25	9327.17		7.25	-572.394
7.26	40281.3		7.26	29578		7.26	18496.9		7.26	9079.61		7.26	-608.701
7.27	40354.7		7.27	29614.5		7.27	18500		7.27	9202.7		7.27	-816.962
7.28	40389.9		7.28	29706.1		7.28	18407.5		7.28	9208.53		7.28	-757.865
7.29	40357.2		7.29	29692.9		7.29	18592.7		7.29	9263.73		7.29	-709.338
7.3	40219.7		7.3	29560.6		7.3	18539.9		7.3	9333.34		7.3	-705.83
7.31	40251.7		7.31	29648.7		7.31	18461.5		7.31	9236.31		7.31	-776.372
7.32	40108.4		7.32	29509.6		7.32	18593.7		7.32	9090.82		7.32	-712.246
7.33	40227		7.33	29683.1		7.33	18569.5		7.33	9223.85		7.33	-618.144
7.34	40378.5		7.34	29780.5		7.34	18640		7.34	9361.6		7.34	-715.649
7.35	40448.1		7.35	29694.4		7.35	18523.7		7.35	9406.52		7.35	-778.841
7.36	40324.8		7.36	29600.6		7.36	18596.1		7.36	9326.74		7.36	-891.37
7.37	40269.1		7.37	29419.6		7.37	18428.4		7.37	9400.19		7.37	-814.285
7.38	40334.8		7.38	29663.9		7.38	18465.5		7.38	9416.6		7.38	-673.671
7.39	40431		7.39	29545.3		7.39	18407.1		7.39	9255.41		7.39	-732.399
7.4	40409.1		7.4	29425.9		7.4	18329		7.4	9463.47		7.4	-760.956
7.41	40389.6		7.41	29414.2		7.41	18374.3		7.41	9266.38		7.41	-739.327
7.42	40316.5		7.42	29384.7		7.42	18509.1		7.42	9234.39		7.42	-787.951
7.43	40436.1		7.43	29416		7.43	18602.5		7.43	9309.9		7.43	-782.963
7.44	40179		7.44	29512.2		7.44	18456.3		7.44	9418.52		7.44	-683.873
7.45	40279		7.45	29451.4		7.45	18516.6		7.45	9321.32		7.45	-780.549
7.46	40287.1		7.46	29658.9		7.46	18309.3		7.46	9338.3		7.46	-614.481
7.47	40230.9		7.47	29418.5		7.47	18568		7.47	9381.92		7.47	-692.845
7.48	40262.2		7.48	29398.5		7.48	18491.4		7.48	9250.56		7.48	-705.446
7.49	40088		7.49	29491.3		7.49	18477.5		7.49	9151.37		7.49	-812.088
7.5	40307.7		7.5	29553.2		7.5	18518.8		7.5	9314.85		7.5	-600.367
7.51	40087.4		7.51	29637.9		7.51	18520.9		7.51	9236.76		7.51	-707.548
7.52	40130.1		7.52	29613.3		7.52	18657.4		7.52	9190.32		7.52	-670.086
7.53	40377.5		7.53	29350		7.53	18670.2		7.53	9118.05		7.53	-716.276
7.54	40328.4		7.54	29666.8		7.54	18506		7.54	9496.05		7.54	-703.341
7.55	40192.5		7.55	29668.2		7.55	18577.5		7.55	9408.18		7.55	-944.761
7.56	40246.7		7.56	29594.9		7.56	18679.5		7.56	9294.64		7.56	-750.994
7.57	40323.4		7.57	29648.8		7.57	18521.1		7.57	9343.72		7.57	-822.934
7.58	40194.8		7.58	29488.8		7.58	18398.1		7.58	9218.56		7.58	-804.877
7.59	40299.1		7.59	29385.8		7.59	18527.5		7.59	9080.5		7.59	-715.938
7.6	40147.6		7.6	29468.4		7.6	18523		7.6	9406.97		7.6	-715.953
7.61	40262.5		7.61	29460.1		7.61	18396.6		7.61	9393.85		7.61	-716.163
7.62	40197.7		7.62	29415.7		7.62	18455.7		7.62	9113.43		7.62	-721.664
7.63	40226.6		7.63	29423.8		7.63	18569.4		7.63	9096.58		7.63	-710.615
7.64	40534.3		7.64	29500		7.64	18481.8		7.64	9383.68		7.64	-783.413
7.65	40395.3		7.65	29569.6		7.65	18487		7.65	9402.32		7.65	-929.475
7.66	40339.9		7.66	29626.2		7.66	18554.5		7.66	9257.65		7.66	-740.604
7.67	40107.3		7.67	29566.7		7.67	18421.4		7.67	9053.48		7.67	-821.06
7.68	40261.4		7.68	29331.6		7.68	18471.8		7.68	9395.09		7.68	-802.561
7.69	40101.3		7.69	29274.9		7.69	18567.9		7.69	9208.62		7.69	-938.959
7.7	40078.3		7.7	29337.5		7.7	18367.6		7.7	9250.55		7.7	-799.106
7.71	40151.7		7.71	29369.2		7.71	18569.3		7.71	9440.76		7.71	-844.152
7.72	40238.7		7.72	29131.9		7.72	18479.3		7.72	9105.7		7.72	-814.755
7.73	40286.2		7.73	29448		7.73	18614.3		7.73	9355.81		7.73	-794.648
7.74	40106.9		7.74	29659.1		7.74	18484.8		7.74	9266.67		7.74	-718.431
7.75	40379.3		7.75	29318.5		7.75	18290.3		7.75	9012.95		7.75	-762.145
7.76	40103.7		7.76	29375		7.76	18431.8		7.76	9227.64		7.76	-722.648
7.77	40136.7		7.77	29391.4		7.77	18448.4		7.77	9187.64		7.77	-834.875
7.78	40230		7.78	29357.6		7.78	18367.8		7.78	9166.5		7.78	-697.723
7.79	39923.9		7.79	29565.7		7.79	18435.1		7.79	9208.59		7.79	-769.499
7.8	40046.6		7.8	29364.9		7.8	18566.2		7.8	9053.57		7.8	-759.044
7.81	40171		7.81	29355.5		7.81	18524.6		7.81	9371.13		7.81	-727.802
7.82	40053		7.82	29284.6		7.82	18657.6		7.82	9256.4		7.82	-797.896
7.83	40020.5		7.83	29371.2		7.83	18525.2		7.83	9419.39		7.83	-692.394
7.84	40179.7		7.84	29256.2		7.84	18509.8		7.84	9041.87		7.84	-872.453
7.85	40175		7.85	29318		7.85	18562.4		7.85	9092.94		7.85	-799.297
7.86	39949.3		7.86	29401.1		7.86	18386.2		7.86	9355.73		7.86	-798.739
7.87	40062.7		7.87	29406.4		7.87	18483.3		7.87	9299.4		7.87	-827.522
7.88	40125.5		7.88	29394		7.88	18520.8		7.88	9127.72		7.88	-689.553
7.89	40459.1		7.89	29264.3		7.89	18284.9		7.89	9104.98		7.89	-763.273
7.9	40174.3		7.9	29481.9		7.9	18217.3		7.9	9346.23		7.9	-904.02
7.91	40068.3		7.91	29446.9		7.91	18271.1		7.91	9273.13		7.91	-832.664
7.92	40018.8		7.92	29324.3		7.92	18512.7		7.92	9079.97		7.92	-797.474
7.93	39897.8		7.93	29274.1		7.93	18319.8		7.93	8944.53		7.93	-782.51
7.94	40079.8		7.94	29430.3		7.94	18337.3		7.94	9107.03		7.94	-763.982
7.95	40090.6		7.95	29395.4		7.95	18452.4		7.95	9221.58		7.95	-743.298
7.96	40056.1		7.96	29379.5		7.96	18475.4		7.96	9209.95		7.96	-883.531
7.97	39849.7		7.97	29300.2		7.97	18459.6		7.97	8971		7.97	-913.942
7.98	40059.3		7.98	29359.5		7.98	18520.2		7.98	9399.68		7.98	-801.507
7.99	39901.3		7.99	29240.5		7.99	18439.9		7.99	9366.43		7.99	-765.705
8	39918.1		8	29312.2		8	18357.7		8	9300.07		8	-905.271
8.01	39995.5		8.01	29215.5		8.01	18292.2		8.01	9174.42		8.01	-945.101
8.02	40167.2		8.02	29222.2		8.02	18437.9		8.02	9462.5		8.02	-898.775
8.03	40019		8.03	29464		8.03	18444.3		8.03	9080.65		8.03	-837.826
8.04	39939.7		8.04	29403.1		8.04	18435.9		8.04	9105.06		8.04	-842.139
8.05	39970.9		8.05	29150.9		8.05	18540.8		8.05	9165.84		8.05	-903.03
8.06	40151.5		8.06	29342.4		8.06	18394.4		8.06	9339.07		8.06	-856.094
8.07	40047.7		8.07	29039.3		8.07	18453.5		8.07	9062.5		8.07	-646.127
8.08	40169.4		8.08	29456.1		8.08	18409.9		8.08	9114.28		8.08	-694.54
8.09	40022.5		8.09	29292.3		8.09	18330.7		8.09	9167.51		8.09	-830.441
8.1	40055.3		8.1	29357.3		8.1	18304.5		8.1	9239.11		8.1	-745.183
8.11	40223		8.11	29257.5		8.11	18420.5		8.11	9101.13		8.11	-748.816
8.12	39974		8.12	29362		8.12	18325.6		8.12	9123.03		8.12	-894.512
8.13	39828.8		8.13	29409.9		8.13	18400.4		8.13	9119.45		8.13	-929.56
8.14	39837		8.14	29297.5		8.14	18448.5		8.14	9054.76		8.14	-821.841
8.15	39888.4		8.15	29254.3		8.15	18480.9		8.15	9101.71		8.15	-874.759
8.16	39884.4		8.16	29278.9		8.16	18500.3		8.16	9247.02		8.16	-891.624
8.17	40040.5		8.17	29364.3		8.17	18357		8.17	9048.62		8.17	-696.53
8.18	39973.6		8.18	29163		8.18	18539.6		8.18	9082.19		8.18	-1083.48
8.19	39898.6		8.19	29068.5		8.19	18441.7		8.19	9012.75		8.19	-902.885
8.2	39662.5		8.2	29309.7		8.2	18530.9		8.2	9307.1		8.2	-885.14
8.21	39975.2		8.21	29483.3		8.21	18359.5		8.21	9033.03		8.21	-832.263
8.22	39867.7		8.22	29218.9		8.22	18299.4		8.22	9048		8.22	-870.354
8.23	39866.3		8.23	29210.3		8.23	18547.9		8.23	9117.49		8.23	-864.737
8.24	39812.5		8.24	29350.7		8.24	18436.2		8.24	9009.26		8.24	-871.121
8.25	39927.3		8.25	29276.5		8.25	18390.7		8.25	9190.43		8.25	-937.821
8.26	39848.5		8.26	29150.3		8.26	18320.7		8.26	8912.02		8.26	-759.743
8.27	39822.2		8.27	29371.2		8.27	18254.1		8.27	9096.77		8.27	-824.877
8.28	39989.4		8.28	29196.9		8.28	18333.2		8.28	9137.57		8.28	-783.394
8.29	39958.5		8.29	29102.8		8.29	18359.8		8.29	9309.2		8.29	-899.671
8.3	39853.6		8.3	29128.4		8.3	18316.3		8.3	9059.43		8.3	-787.705
8.31	39982.3		8.31	29135.6		8.31	18370.3		8.31	9314.57		8.31	-787.563
8.32	39960.8		8.32	29258.8		8.32	18285.3		8.32	9169.64		8.32	-757.322
8.33	39745.4		8.33	29108.8		8.33	18457.4		8.33	9182.17		8.33	-898.293
8.34	39974.6		8.34	29278.3		8.34	18236.5		8.34	9358.22		8.34	-936.929
8.35	39978.2		8.35	29285.5		8.35	18284.2		8.35	9112.41		8.35	-875.701
8.36	40164.5		8.36	29049.5		8.36	18361.5		8.36	9309.17		8.36	-875.68
8.37	39738.3		8.37	29272.8		8.37	18428.9		8.37	9213.71		8.37	-913.948
8.38	39952.6		8.38	29110.7		8.38	18470.5		8.38	9122.96		8.38	-977.128
8.39	39963.1		8.39	29310.7		8.39	18229.6		8.39	9127.33		8.39	-901.387
8.4	39705.5		8.4	29200.9		8.4	18371.3		8.4	9050.75		8.4	-860.194
8.41	39755.7		8.41	29277.9		8.41	18552.3		8.41	9135.97		8.41	-942.078
8.42	39816.5		8.42	29223.1		8.42	18380.4		8.42	9122.33		8.42	-951.081
8.43	39845.1		8.43	29311.6		8.43	18238.5		8.43	9196.22		8.43	-995.972
8.44	39843.5		8.44	29181.3		8.44	18376.4		8.44	9107.38		8.44	-927.206
8.45	39805.4		8.45	29090.6		8.45	18284.4		8.45	9143		8.45	-795.336
8.46	39749.8		8.46	29177.7		8.46	18317.1		8.46	8960.59		8.46	-837.924
8.47	39757.9		8.47	29127		8.47	18424.1		8.47	9098.21		8.47	-910.346
8.48	39951.1		8.48	29254.5		8.48	18288.3		8.48	9153.69		8.48	-930.294
8.49	39779.9		8.49	29139		8.49	18284.1		8.49	9334.95		8.49	-978.045
8.5	39859.5		8.5	29285.8		8.5	18334.2		8.5	9288.02		8.5	-984.9
8.51	39647.7		8.51	29384		8.51	18435.3		8.51	8995.34		8.51	-898.784
8.52	39954.8		8.52	29201.1		8.52	18296.7		8.52	9023.4		8.52	-926.8
8.53	39833.2		8.53	29322.7		8.53	18371.4		8.53	9156.94		8.53	-921.673
8.54	39713.7		8.54	29126.4		8.54	18286.2		8.54	8966.71		8.54	-875.269
8.55	39828.4		8.55	29038.4		8.55	18398.2		8.55	9102.41		8.55	-913.539
8.56	39614.1		8.56	29193.6		8.56	18360.3		8.56	9124.36		8.56	-936.575
8.57	39795.2		8.57	29361.9		8.57	18457.7		8.57	9121.55		8.57	-966.235
8.58	39924.8		8.58	29225.3		8.58	18345.4		8.58	8965.6		8.58	-903.364
8.59	39960.3		8.59	29318.2		8.59	18200.1		8.59	8982.15		8.59	-976.945
8.6	39679.8		8.6	29198.1		8.6	18301.7		8.6	9142.55		8.6	-828.152
8.61	39809.2		8.61	29239.3		8.61	18318.6		8.61	9188.79		8.61	-880.839
8.62	39744.6		8.62	29118.1		8.62	18448.1		8.62	9113.42		8.62	-968.428
8.63	39676.5		8.63	29134.2		8.63	18525.5		8.63	9194.92		8.63	-952.755
8.64	39829.6		8.64	29164.1		8.64	18454.6		8.64	9216.78		8.64	-957.273
8.65	39703.2		8.65	29243.1		8.65	18332.2		8.65	9155.38		8.65	-947.154
8.66	39713.2		8.66	29384.3		8.66	18409		8.66	9099.27		8.66	-993.935
8.67	39845.1		8.67	29143.4		8.67	18515.2		8.67	9033.06		8.67	-946.409
8.68	39799.8		8.68	29239.6		8.68	18272.1		8.68	8869.34		8.68	-779.836
8.69	39880.3		8.69	29116.2		8.69	18369.4		8.69	9161.04		8.69	-924.322
8.7	39978.1		8.7	29018		8.7	18424.4		8.7	9302.24		8.7	-887.729
8.71	39815.8		8.71	29064.5		8.71	18397.1		8.71	9400.77		8.71	-783.203
8.72	39921.4		8.72	29202.8		8.72	18360.4		8.72	9154.96		8.72	-822.314
8.73	39839.5		8.73	29202.7		8.73	18339.9		8.73	9013.78		8.73	-758.219
8.74	39889.9		8.74	29281.6		8.74	18508		8.74	9074.89		8.74	-839.292
8.75	39794.7		8.75	29292.5		8.75	18521.8		8.75	9210.49		8.75	-885.56
8.76	39713.9		8.76	29298.3		8.76	18379.8		8.76	9240.61		8.76	-902.521
8.77	39838.8		8.77	29264.7		8.77	18344.7		8.77	9119.35		8.77	-895.025
8.78	39620.8		8.78	29253.3		8.78	18343.5		8.78	9279.81		8.78	-931.408
8.79	39616.9		8.79	29286.8		8.79	18481.5		8.79	9158.04		8.79	-925.319
8.8	39615.9		8.8	29248.2		8.8	18386.4		8.8	9131.62		8.8	-894.933
8.81	39698		8.81	29248.1		8.81	18290.9		8.81	9137.32		8.81	-981.899
8.82	39602.8		8.82	29282.7		8.82	18310.9		8.82	9111.44		8.82	-870.883
8.83	39684.7		8.83	29268.9		8.83	18430		8.83	9047.43		8.83	-938.003
8.84	39665.6		8.84	29155.1		8.84	18272.7		8.84	9176.82		8.84	-850.882
8.85	39847.5		8.85	29189.7		8.85	18410.7		8.85	9108.61		8.85	-634.303
8.86	39665.8		8.86	29277.3		8.86	18298.5		8.86	9100.02		8.86	-913.632
8.87	39748.3		8.87	29195.5		8.87	18383.1		8.87	9287.72		8.87	-893.745
8.88	39765.9		8.88	29228.8		8.88	18384.7		8.88	8964.48		8.88	-994.535
8.89	39803		8.89	29224.3		8.89	18409.9		8.89	9244.03		8.89	-893.069
8.9	39793.7		8.9	29194		8.9	18250.9		8.9	9123.07		8.9	-906.912
8.91	39867.6		8.91	29034.6		8.91	18328		8.91	9195.6		8.91	-867.808
8.92	39732.2		8.92	29191.5		8.92	18437.8		8.92	9049.33		8.92	-763.971
8.93	39696.1		8.93	29115		8.93	18150.8		8.93	8901.22		8.93	-881.333
8.94	39982.1		8.94	29176.2		8.94	18460.9		8.94	8938.02		8.94	-897.227
8.95	39856.5		8.95	28981		8.95	18478.7		8.95	8967.67		8.95	-784.389
8.96	39754.6		8.96	28955.8		8.96	18495.1		8.96	9022.73		8.96	-854.143
8.97	39887.3		8.97	29188.6		8.97	18480.7		8.97	8822.84		8.97	-879.455
8.98	39754.3		8.98	29099.3		8.98	18416.2		8.98	8884.7		8.98	-910.078
8.99	39841.2		8.99	29152.8		8.99	18387.7		8.99	9033.01		8.99	-917.529
9	39621.8		9	29338.8		9	18252.8		9	8934.03		9	-916.815
9.01	39766.7		9.01	29188.5		9.01	18359.6		9.01	9072.62		9.01	-886.413
9.02	39782.7		9.02	29248		9.02	18246.5		9.02	9012.95		9.02	-888.801
9.03	39720.5		9.03	29404.8		9.03	18461.8		9.03	9168.39		9.03	-925.235
9.04	39813.1		9.04	29294.2		9.04	18217.8		9.04	9079.79		9.04	-882.792
9.05	39741.4		9.05	29304.4		9.05	18378.5		9.05	9063.85		9.05	-941.966
9.06	39936.4		9.06	29135.6		9.06	18358.8		9.06	8982.26		9.06	-823.067
9.07	39822.1		9.07	29318.9		9.07	18357.9		9.07	9020.25		9.07	-1016.5
9.08	39711.3		9.08	29179.3		9.08	18416.9		9.08	9012.17		9.08	-1003.79
9.09	40100.1		9.09	28898.1		9.09	18376.2		9.09	9075.66		9.09	-905.715
9.1	39582.7		9.1	28992.1		9.1	18295.5		9.1	9007.8		9.1	-805.333
9.11	39666.6		9.11	29082.8		9.11	18484.2		9.11	8981.71		9.11	-987.764
9.12	39843.9		9.12	29143.7		9.12	18582.8		9.12	8992.9		9.12	-919.835
9.13	39779		9.13	29400.9		9.13	18427.9		9.13	9111.75		9.13	-991.745
9.14	39787.7		9.14	29269.9		9.14	18515.3		9.14	8979.89		9.14	-852.072
9.15	39733.8		9.15	29156.7		9.15	18414.1		9.15	9069.15		9.15	-851.844
9.16	39818.4		9.16	29082.1		9.16	18347.3		9.16	9068.56		9.16	-921.431
9.17	39796.1		9.17	29128		9.17	18341.5		9.17	9092.03		9.17	-859.705
9.18	39911		9.18	29136.2		9.18	18249.8		9.18	9009.38		9.18	-893.952
9.19	39906.7		9.19	29010.8		9.19	18298		9.19	8942.53		9.19	-925.654
9.2	39967.7		9.2	29190.5		9.2	18360.2		9.2	9157.63		9.2	-953.104
9.21	39624.9		9.21	29145.6		9.21	18350.2		9.21	9157.73		9.21	-782.525
9.22	39682.7		9.22	29196.6		9.22	18277.7		9.22	8823.65		9.22	-867.185
9.23	39909.3		9.23	29248.4		9.23	18267.8		9.23	9106.09		9.23	-912.24
9.24	39740.7		9.24	29203.8		9.24	18310.6		9.24	9113.11		9.24	-883.952
9.25	39789.6		9.25	29102.9		9.25	18346.7		9.25	9069.35		9.25	-895.197
9.26	40020.5		9.26	29073		9.26	18386.2		9.26	9024.06		9.26	-785.114
9.27	39945.6		9.27	29166.8		9.27	18444.4		9.27	8964.87		9.27	-1012.36
9.28	39671.4		9.28	29114.9		9.28	18339.5		9.28	9230.11		9.28	-976.003
9.29	39865.4		9.29	29261.5		9.29	18349.9		9.29	9098.77		9.29	-840.081
9.3	39759.2		9.3	29101.5		9.3	18397.2		9.3	9172.29		9.3	-954.633
9.31	39796.1		9.31	29099.6		9.31	18430.1		9.31	9173.78		9.31	-843.791
9.32	39750.2		9.32	29243.7		9.32	18426.6		9.32	9002.96		9.32	-870.688
9.33	39887.4		9.33	29143.7		9.33	18393.6		9.33	9086.99		9.33	-1017.29
9.34	40061.4		9.34	29100.2		9.34	18362.6		9.34	8919.87		9.34	-831.891
9.35	39960.4		9.35	29188.1		9.35	18559.9		9.35	9069.25		9.35	-833.283
9.36	39926.2		9.36	29058.6		9.36	18375.8		9.36	8945.92		9.36	-874.164
9.37	39806.8		9.37	29218.7		9.37	18349.5		9.37	9030.38		9.37	-859.582
9.38	39650.5		9.38	29083.8		9.38	18390.8		9.38	8994.26		9.38	-903.032
9.39	39709.8		9.39	29093.7		9.39	18342.1		9.39	9162.13		9.39	-932.364
9.4	39882.8		9.4	29118.7		9.4	18488.9		9.4	9001.26		9.4	-975.171
9.41	39862.3		9.41	29084		9.41	18343.6		9.41	8859.7		9.41	-1030.88
9.42	39987		9.42	29046.3		9.42	18200.1		9.42	8972.61		9.42	-932.126
9.43	40057.7		9.43	29051.5		9.43	18147.7		9.43	9111.69		9.43	-879.335
9.44	40006.7		9.44	29116.7		9.44	18243.5		9.44	9155.93		9.44	-1006.94
9.45	39811.8		9.45	29189.9		9.45	18395.8		9.45	8909.53		9.45	-996.128
9.46	39850.8		9.46	29199		9.46	18331.7		9.46	8920.2		9.46	-926.64
9.47	39866.5		9.47	29071.9		9.47	18565		9.47	8992.37		9.47	-972.577
9.48	39938.8		9.48	28956.5		9.48	18344.7		9.48	8940.5		9.48	-1098.6
9.49	39904.9		9.49	29055.8		9.49	18262.8		9.49	8920.1		9.49	-1052.9
9.5	39956.9		9.5	28954.7		9.5	18345.3		9.5	8843.69		9.5	-955.281
9.51	39836.7		9.51	29209.5		9.51	18347.5		9.51	9025.14		9.51	-1001.35
9.52	39747		9.52	29032.6		9.52	18461.4		9.52	8966.58		9.52	-979.052
9.53	39892		9.53	29261.1		9.53	18338		9.53	9108.04		9.53	-875.613
9.54	39875.1		9.54	29124.2		9.54	18464		9.54	9131.95		9.54	-901.979
9.55	39934.7		9.55	29152.7		9.55	18396.8		9.55	9034.2		9.55	-898.614
9.56	39769.7		9.56	29295.8		9.56	18270.1		9.56	9107.19		9.56	-965.061
9.57	39864.7		9.57	29201.8		9.57	18238.4		9.57	9274.21		9.57	-1007.85
9.58	40062.6		9.58	29101.8		9.58	18351.1		9.58	8913.01		9.58	-949.495
9.59	39945.9		9.59	29243.4		9.59	18342.6		9.59	8924.25		9.59	-935.399
9.6	39906.1		9.6	29257.5		9.6	18343.8		9.6	9120.3		9.6	-968.727
9.61	40032.7		9.61	29016.5		9.61	18158.8		9.61	9036.63		9.61	-1133.84
9.62	40076.7		9.62	29219.1		9.62	18139.8		9.62	9013.35		9.62	-968.886
9.63	39821.8		9.63	29259.4		9.63	18216.8		9.63	8972.64		9.63	-948.595
9.64	39915.6		9.64	29174.7		9.64	18398.6		9.64	9020.43		9.64	-940.478
9.65	39865.5		9.65	29234.1		9.65	18348.2		9.65	9182.41		9.65	-926.612
9.66	39859.6		9.66	28956.1		9.66	18306.8		9.66	8834.6		9.66	-869.063
9.67	39873		9.67	29152.5		9.67	18409.6		9.67	9088.64		9.67	-1112.33
9.68	39964.3		9.68	29278		9.68	18323.8		9.68	9097.06		9.68	-972.993
9.69	39828.1		9.69	29129.2		9.69	18177.7		9.69	8938.76		9.69	-1039.21
9.7	39687.1		9.7	29164.4		9.7	18438.8		9.7	8942.67		9.7	-997.187
9.71	40003.4		9.71	29200.9		9.71	18407		9.71	8990.35		9.71	-1097.45
9.72	39836.5		9.72	29163.8		9.72	18384.7		9.72	9020.6		9.72	-888.37
9.73	39916.2		9.73	29002.1		9.73	18268.7		9.73	8889.72		9.73	-940.801
9.74	39924.7		9.74	29176.9		9.74	18432.7		9.74	8989.03		9.74	-937.431
9.75	39810.1		9.75	28951.5		9.75	18353.1		9.75	9015.22		9.75	-942.873
9.76	39844.5		9.76	28911.5		9.76	18442.5		9.76	8996.39		9.76	-1076.52
9.77	39978		9.77	29106.3		9.77	18398.3		9.77	8923.49		9.77	-769.879
9.78	39683.1		9.78	29184.3		9.78	18434.4		9.78	9150.26		9.78	-1001.88
9.79	39622.9		9.79	29169		9.79	18394.8		9.79	9037.98		9.79	-980.785
9.8	39910.5		9.8	29176.1		9.8	18427.9		9.8	9009.31		9.8	-962.449
9.81	39839.1		9.81	28911.8		9.81	18424.9		9.81	8977.53		9.81	-1060.16
9.82	39744.3		9.82	29036.2		9.82	18320.3		9.82	9135.22		9.82	-1004.72
9.83	39705.8		9.83	29235.1		9.83	18348.9		9.83	8899.99		9.83	-952.175
9.84	39576.1		9.84	29262.1		9.84	18188.5		9.84	8943.2		9.84	-1065.18
9.85	39850.9		9.85	29271.8		9.85	18350.9		9.85	8924.43		9.85	-1026.25
9.86	39979		9.86	29015.2		9.86	18239.7		9.86	9009.66		9.86	-1045.43
9.87	40038.7		9.87	29081.2		9.87	18253.6		9.87	9011.28		9.87	-1032.8
9.88	39684.4		9.88	29120.5		9.88	18192.2		9.88	9007.02		9.88	-1045.78
9.89	39562.8		9.89	29168.6		9.89	18235.9		9.89	9008.56		9.89	-1030.48
9.9	39768.1		9.9	28987.3		9.9	18219.6		9.9	8926.97		9.9	-1026.69
9.91	39783.4		9.91	29081.8		9.91	18271.3		9.91	8967.69		9.91	-1045.11
9.92	39943		9.92	29212.1		9.92	18187.3		9.92	8943.19		9.92	-950.746
9.93	39935.8		9.93	29019.8		9.93	18257.2		9.93	9081.96		9.93	-902.651
9.94	39889.4		9.94	29141.8		9.94	18233.1		9.94	8871.64		9.94	-983.234
9.95	40043.6		9.95	28863.1		9.95	18289.6		9.95	8978.06		9.95	-980.041
9.96	39906.8		9.96	29059.6		9.96	18230.6		9.96	9096.05		9.96	-926.347
9.97	39796.6		9.97	29045.7		9.97	18277.3		9.97	9010.46		9.97	-1097.24
9.98	39941.5		9.98	29037.4		9.98	18476.6		9.98	8916.72		9.98	-1004.68
9.99	39946.6		9.99	29136.7		9.99	18370.8		9.99	8815.24		9.99	-987.961
10	39828.4		10	29045.4		10	18284.4		10	9149.46		10	-981.452
10.01	39677.9		10.01	29039.7		10.01	18200.3		10.01	8977.62		10.01	-1031.57
10.02	39808.4		10.02	28815		10.02	18294.1		10.02	9036.17		10.02	-924.629
10.03	39696.3		10.03	29053		10.03	18392		10.03	8884.93		10.03	-947.61
10.04	39736.9		10.04	29095.1		10.04	18198.4		10.04	8784.64		10.04	-976.751
10.05	39696.5		10.05	29210.6		10.05	18294.6		10.05	8885.84		10.05	-1034.81
10.06	39746.6		10.06	28981.7		10.06	18185.8		10.06	8903.67		10.06	-1030.23
10.07	39712.1		10.07	29022.5		10.07	18311.2		10.07	9145.05		10.07	-931.085
10.08	39833.3		10.08	29080.2		10.08	18276		10.08	8944.33		10.08	-938.953
10.09	39775.5		10.09	28938.1		10.09	18212.9		10.09	8843.52		10.09	-1030.53
10.1	39700.7		10.1	29172.2		10.1	18199.3		10.1	8871.73		10.1	-923.572
10.11	39867.3		10.11	29043.3		10.11	18158.3		10.11	8872.47		10.11	-1066.47
10.12	39769.8		10.12	29007.1		10.12	18078.7		10.12	8922.38		10.12	-936.933
10.13	39860.6		10.13	29010.5		10.13	18223.2		10.13	8913.28		10.13	-1006.79
10.14	39738.8		10.14	29030.6		10.14	18080.2		10.14	9115.08		10.14	-1099.19
10.15	39830		10.15	29023.7		10.15	18254.4		10.15	9042.29		10.15	-982.415
10.16	39785.9		10.16	28962.9		10.16	18224.4		10.16	8968.23		10.16	-955.165
10.17	39712		10.17	29018.6		10.17	18314.9		10.17	8908.23		10.17	-1016.87
10.18	39600		10.18	29099.5		10.18	18269.5		10.18	8958.96		10.18	-1038.96
10.19	39698		10.19	29020.9		10.19	18249.3		10.19	8870.32		10.19	-1010.45
10.2	39709.1		10.2	29083		10.2	18228		10.2	8769.98		10.2	-914.582
10.21	39597.5		10.21	29036		10.21	18150.4		10.21	8880.29		10.21	-1066.16
10.22	39761.1		10.22	28801.5		10.22	18089.8		10.22	8904.16		10.22	-1001.25
10.23	39749		10.23	29084.8		10.23	18244.3		10.23	8810.1		10.23	-1055.73
10.24	39664.5		10.24	29260.7		10.24	18180.3		10.24	8776.14		10.24	-1012.51
10.25	39658.4		10.25	29058.5		10.25	18320.3		10.25	8845.73		10.25	-1030.96
10.26	39738.8		10.26	29131.8		10.26	18261		10.26	8862.27		10.26	-1023.86
10.27	39673.2		10.27	28985.2		10.27	18238.1		10.27	8830.34		10.27	-1063.75
10.28	39640.3		10.28	28902.1		10.28	18289		10.28	8902.44		10.28	-1082.71
10.29	39764		10.29	28873.7		10.29	18219.8		10.29	9182.64		10.29	-1074.77
10.3	39639		10.3	28955.1		10.3	18235.7		10.3	8920.79		10.3	-1087.81
10.31	39645.2		10.31	29107.8		10.31	18204		10.31	8944.15		10.31	-1078.11
10.32	39862.9		10.32	28952.3		10.32	18314.8		10.32	8995.95		10.32	-949.548
10.33	39895.9		10.33	29003.7		10.33	18186.6		10.33	8988.88		10.33	-929.337
10.34	39693.6		10.34	28915.9		10.34	18112.6		10.34	9062.43		10.34	-884.816
10.35	39635.6		10.35	29066.7		10.35	18220		10.35	8725.58		10.35	-1040.6
10.36	39699.3		10.36	29175.9		10.36	18250.1		10.36	8807.98		10.36	-1043.79
10.37	39785.6		10.37	29116.3		10.37	18252.1		10.37	8828.86		10.37	-1078.86
10.38	39692		10.38	28931.3		10.38	18207.5		10.38	8915.91		10.38	-1010.41
10.39	39667.2		10.39	28901.5		10.39	18344.8		10.39	8962.5		10.39	-1104.71
10.4	39787.1		10.4	28937.2		10.4	18247.6		10.4	8701.8		10.4	-1070.98
10.41	39765.3		10.41	28781		10.41	18262.9		10.41	8864		10.41	-999.219
10.42	39742.9		10.42	28909.2		10.42	18223.2		10.42	8809.61		10.42	-973.884
10.43	39780.5		10.43	29007.6		10.43	18238.7		10.43	8895.33		10.43	-955.009
10.44	39674.5		10.44	28936.9		10.44	18062.1		10.44	8778.38		10.44	-876.42
10.45	39794		10.45	29026.1		10.45	18306.9		10.45	8965.94		10.45	-1136.72
10.46	39889.1		10.46	28794		10.46	18204.4		10.46	8808.79		10.46	-1138.32
10.47	39549.7		10.47	28847.4		10.47	18072.6		10.47	8979.03		10.47	-983.299
10.48	39995.3		10.48	28896.1		10.48	18219.1		10.48	8972.49		10.48	-1100.64
10.49	39890.4		10.49	28778.1		10.49	18116.4		10.49	8937.4		10.49	-1090.99
10.5	39682.2		10.5	28857.3		10.5	18208.6		10.5	8938.82		10.5	-1129.14
10.51	39566.8		10.51	28823.3		10.51	18151.9		10.51	8796.34		10.51	-1040.33
10.52	39639.5		10.52	29134.3		10.52	18297.8		10.52	9000.94		10.52	-1134.75
10.53	39553.8		10.53	28834.5		10.53	18178.9		10.53	8800.49		10.53	-1029.05
10.54	39619.2		10.54	28950		10.54	18171.6		10.54	8735.87		10.54	-951.753
10.55	39654.3		10.55	29007.8		10.55	18210.6		10.55	8839.48		10.55	-1003.01
10.56	39596.3		10.56	28904.6		10.56	18215		10.56	8709.76		10.56	-1022.72
10.57	39792.3		10.57	28745.3		10.57	18181.8		10.57	8816.29		10.57	-1069.42
10.58	39715		10.58	28981.3		10.58	18178.8		10.58	8929.96		10.58	-1108.37
10.59	39661.6		10.59	28986.5		10.59	18079.9		10.59	8928.56		10.59	-880.862
10.6	39548.7		10.6	28972.3		10.6	18185.8		10.6	8827.83		10.6	-1000.43
10.61	39577.9		10.61	28964.8		10.61	18221		10.61	8961.75		10.61	-1027.09
10.62	39785.1		10.62	28861.7		10.62	18279.5		10.62	8811.07		10.62	-992.204
10.63	39939		10.63	29020.6		10.63	18200.1		10.63	8766.71		10.63	-1017.5
10.64	39723.1		10.64	28822.9		10.64	18072.9		10.64	8892.15		10.64	-1160.95
10.65	39617.1		10.65	28979.3		10.65	18234.4		10.65	8864.73		10.65	-1011.56
10.66	39759.3		10.66	29014.7		10.66	18260.6		10.66	8771.61		10.66	-1098.12
10.67	39745.7		10.67	29168.8		10.67	18057.5		10.67	8730.64		10.67	-1045.95
10.68	39667.4		10.68	28968.1		10.68	18236.1		10.68	8876.07		10.68	-1104.58
10.69	39447.5		10.69	29063.2		10.69	18192.6		10.69	8712.06		10.69	-950.954
10.7	39512.7		10.7	28897.7		10.7	18254.4		10.7	8694.2		10.7	-1018.64
10.71	39591.7		10.71	28785.8		10.71	18167.6		10.71	8952.33		10.71	-1055.19
10.72	39706.9		10.72	29024.1		10.72	18205.4		10.72	9005.43		10.72	-1066.59
10.73	39594.4		10.73	28889.2		10.73	18240		10.73	8978.06		10.73	-1038.02
10.74	39650.6		10.74	28992.7		10.74	18251.2		10.74	8836.07		10.74	-1017.4
10.75	39622		10.75	28843.3		10.75	18338.2		10.75	8913.85		10.75	-1090.62
10.76	39718.9		10.76	28859.7		10.76	18158		10.76	8743.71		10.76	-1035.88
10.77	39712.5		10.77	28933.5		10.77	18221		10.77	8951.01		10.77	-1103.56
10.78	39739.6		10.78	28886.4		10.78	18130		10.78	8925.56		10.78	-1123.26
10.79	39702.2		10.79	28991.8		10.79	18164.6		10.79	8968.77		10.79	-996.117
10.8	39680.5		10.8	28923.8		10.8	18237.7		10.8	8749.36		10.8	-1098.88
10.81	39663.8		10.81	29079		10.81	18133.4		10.81	8794.72		10.81	-1063.15
10.82	39855.1		10.82	28954.9		10.82	18154.8		10.82	8670.73		10.82	-1132.14
10.83	39666.4		10.83	28869.8		10.83	18114.3		10.83	8950.23		10.83	-1019.97
10.84	39661		10.84	28970		10.84	18205.2		10.84	9061.63		10.84	-996.961
10.85	39546.4		10.85	28846.7		10.85	18188		10.85	8769.53		10.85	-1032.83
10.86	39767.8		10.86	28994.9		10.86	18032.8		10.86	8817.34		10.86	-1118.69
10.87	39647.2		10.87	28873.5		10.87	18174.6		10.87	8787.58		10.87	-1099.69
10.88	39759.3		10.88	28926.2		10.88	18226		10.88	8886.73		10.88	-1037.68
10.89	39616.8		10.89	28832.4		10.89	18096.3		10.89	8967.79		10.89	-962.666
10.9	39793.6		10.9	28964.1		10.9	18088.7		10.9	8834.22		10.9	-990.835
10.91	39593.7		10.91	28929.5		10.91	18095.6		10.91	8851.61		10.91	-1016.2
10.92	39677.9		10.92	29090.5		10.92	18132.6		10.92	8684.23		10.92	-1075.24
10.93	39813.3		10.93	29016.8		10.93	18284.7		10.93	8801.55		10.93	-1113.47
10.94	39881.7		10.94	28975.2		10.94	18098.2		10.94	8794.33		10.94	-962.374
10.95	39801.6		10.95	28966.7		10.95	18102.6		10.95	9109.45		10.95	-1014.04
10.96	39740.4		10.96	28942.2		10.96	18159.7		10.96	8786.16		10.96	-1032.65
10.97	39707.2		10.97	29020.1		10.97	18088.2		10.97	8828.97		10.97	-1062.95
10.98	39598.5		10.98	29076.7		10.98	18207.5		10.98	8973.74		10.98	-1098.04
10.99	39513		10.99	29002.1		10.99	18084.2		10.99	8851.91		10.99	-1057.05
11	39576.3		11	29154.1		11	18068		11	8928.7		11	-984.72
11.01	39734.8		11.01	29098.1		11.01	18213.6		11.01	9025.21		11.01	-953.569
11.02	39802.4		11.02	29141.6		11.02	18235		11.02	8824.18		11.02	-1077.18
11.03	39801.6		11.03	28987.5		11.03	18224.7		11.03	8963.61		11.03	-1050.33
11.04	39566		11.04	29011.7		11.04	18251.3		11.04	8937.08		11.04	-1038.54
11.05	39660.9		11.05	28926.6		11.05	18142.2		11.05	9108.4		11.05	-994.766
11.06	39754.1		11.06	29144.4		11.06	18011.1		11.06	8853.9		11.06	-1039.73
11.07	39784.2		11.07	29123.9		11.07	18148.1		11.07	8613.13		11.07	-1034.6
11.08	39766.5		11.08	29089.6		11.08	18071.5		11.08	8857.5		11.08	-994.45
11.09	39736.8		11.09	29210.1		11.09	18235.6		11.09	8861.5		11.09	-982.323
11.1	39655.3		11.1	29149.8		11.1	18018.8		11.1	9077.31		11.1	-957.952
11.11	39708.5		11.11	29123.8		11.11	18236.3		11.11	9038.4		11.11	-983.947
11.12	39653		11.12	29067.3		11.12	18169.9		11.12	8982.45		11.12	-1009.24
11.13	39646.2		11.13	29029.6		11.13	18115.3		11.13	8718.24		11.13	-1138.94
11.14	39547.4		11.14	29067		11.14	18141.9		11.14	8892.22		11.14	-1099.23
11.15	39707.9		11.15	29110.6		11.15	18092.9		11.15	8818.64		11.15	-1148.02
11.16	39651.3		11.16	29063.2		11.16	18156.5		11.16	8777.03		11.16	-968.412
11.17	39649.3		11.17	29103.5		11.17	18230.2		11.17	8898.06		11.17	-924.963
11.18	39534.1		11.18	29178.7		11.18	18195.4		11.18	8880.53		11.18	-1005.83
11.19	39595.5		11.19	29117.2		11.19	18191.2		11.19	8931.23		11.19	-994.128
11.2	39556.5		11.2	29086.5		11.2	18198.1		11.2	8841.59		11.2	-1094.52
11.21	39674.2		11.21	29272.1		11.21	18149.3		11.21	8756.53		11.21	-1041.79
11.22	39615.6		11.22	29057.7		11.22	18262.5		11.22	8866.39		11.22	-994.693
11.23	39631.2		11.23	29146.1		11.23	18230.6		11.23	8879.33		11.23	-1090.42
11.24	39768		11.24	29088.6		11.24	18202		11.24	8723.63		11.24	-975.428
11.25	39631.5		11.25	28922.6		11.25	18179.6		11.25	8832.57		11.25	-1022.57
11.26	39694.9		11.26	29118.7		11.26	18092.8		11.26	8937.08		11.26	-883.594
11.27	39638.4		11.27	29104		11.27	18139.4		11.27	8974.48		11.27	-976.892
11.28	39601.6		11.28	29100		11.28	18172.3		11.28	8912.38		11.28	-1044.57
11.29	39645.6		11.29	29063		11.29	18296.1		11.29	8837.57		11.29	-1133.13
11.3	39884.6		11.3	28974.6		11.3	18221.1		11.3	8850.13		11.3	-972.738
11.31	39670.5		11.31	28918.6		11.31	18115.9		11.31	8808.48		11.31	-1045.45
11.32	39596.9		11.32	28925.4		11.32	18135.8		11.32	8861.66		11.32	-938.352
11.33	39548.8		11.33	28876.5		11.33	18139.3		11.33	8712.35		11.33	-985.914
11.34	39713.4		11.34	28820		11.34	18162.1		11.34	8622.79		11.34	-1029.72
11.35	39711.2		11.35	28845.2		11.35	18263.3		11.35	8752.6		11.35	-1126.18
11.36	39510		11.36	28831		11.36	18195.7		11.36	8830.52		11.36	-1116.95
11.37	39688.4		11.37	28887.1		11.37	18136		11.37	8749.28		11.37	-1119.35
11.38	39512.3		11.38	29066.9		11.38	18163		11.38	8985.26		11.38	-994.624
11.39	39752.8		11.39	28878.7		11.39	18119.9		11.39	9018.83		11.39	-1002.16
11.4	39675.5		11.4	28944.7		11.4	18220.3		11.4	8910.31		11.4	-1086.31
11.41	39774.7		11.41	28988.5		11.41	18223.5		11.41	8882.5		11.41	-1093.43
11.42	39667		11.42	28903.6		11.42	18169.1		11.42	8768.52		11.42	-1090.36
11.43	39632.8		11.43	28967.8		11.43	18163.9		11.43	8896.45		11.43	-1141.84
11.44	39647.1		11.44	28767.7		11.44	18292.7		11.44	8652.88		11.44	-1004.91
11.45	39606.3		11.45	29081.8		11.45	18311.7		11.45	8827.72		11.45	-1095.03
11.46	39573.1		11.46	28974.7		11.46	18273.6		11.46	8768.05		11.46	-1239.14
11.47	39529		11.47	28976.1		11.47	18241.8		11.47	8748.19		11.47	-1116.51
11.48	39695.9		11.48	29108		11.48	18208.1		11.48	8815.57		11.48	-1019.39
11.49	39831.9		11.49	28932.2		11.49	18163.8		11.49	8814.35		11.49	-1014.83
11.5	39565.1		11.5	29098		11.5	18172.4		11.5	8785.94		11.5	-1062.32
11.51	39456.4		11.51	29004.7		11.51	18194.4		11.51	8823.23		11.51	-1030.61
11.52	39672.7		11.52	29054.6		11.52	18162.9		11.52	8898.48		11.52	-974.414
11.53	39585		11.53	29029.3		11.53	18159		11.53	8773.65		11.53	-1001.86
11.54	39555		11.54	28946.4		11.54	18082.6		11.54	8973.12		11.54	-1064.84
11.55	39641.2		11.55	28942.2		11.55	18200.5		11.55	8773.69		11.55	-1112.31
11.56	39618.2		11.56	28797.9		11.56	18123.6		11.56	8640.45		11.56	-1056.65
11.57	39574		11.57	28862		11.57	18084.3		11.57	8731.6		11.57	-1061.79
11.58	39781.8		11.58	28855.9		11.58	18129.3		11.58	8860.65		11.58	-1097.16
11.59	39857.7		11.59	28888.2		11.59	17979		11.59	8837.9		11.59	-1208.05
11.6	39890.1		11.6	28967.3		11.6	18146		11.6	8712.61		11.6	-1123.75
11.61	39593.4		11.61	28998.8		11.61	18098.8		11.61	8809.93		11.61	-1039.22
11.62	39684.8		11.62	28949.9		11.62	18178.4		11.62	8865.17		11.62	-1106.53
11.63	39496.4		11.63	28901		11.63	18137.8		11.63	8685.98		11.63	-1101.86
11.64	39707.9		11.64	28788.9		11.64	18318.7		11.64	8912.2		11.64	-1145.47
11.65	39868.4		11.65	28912.6		11.65	18277.5		11.65	8668.92		11.65	-1046.85
11.66	39907.9		11.66	28993.8		11.66	18210.6		11.66	8901.73		11.66	-1097.63
11.67	39838.5		11.67	28943.7		11.67	18166		11.67	8830.52		11.67	-1037.5
11.68	39646		11.68	28981		11.68	18170.1		11.68	8748.12		11.68	-932.763
11.69	39806.5		11.69	28896.8		11.69	18224.3		11.69	8757.15		11.69	-910.002
11.7	39811.2		11.7	28917.9		11.7	18109.2		11.7	8671.83		11.7	-1089.72
11.71	39632.9		11.71	29146.2		11.71	18295.3		11.71	8685.78		11.71	-1152.47
11.72	39815.5		11.72	29068.5		11.72	18145.9		11.72	8854.89		11.72	-1150.59
11.73	39765.9		11.73	29027.9		11.73	18100.7		11.73	8955.19		11.73	-1003.09
11.74	39641.1		11.74	29003.7		11.74	18197.4		11.74	8846.34		11.74	-1183.22
11.75	39610.1		11.75	28947.8		11.75	18045.8		11.75	8694.65		11.75	-1101.39
11.76	39680.8		11.76	28814.1		11.76	18078.5		11.76	8829.61		11.76	-1072.69
11.77	39799.5		11.77	28907.6		11.77	18114		11.77	8809.99		11.77	-1164.94
11.78	39806.8		11.78	29043.2		11.78	18115.6		11.78	8756.42		11.78	-973.571
11.79	39609.1		11.79	28954.4		11.79	18293.8		11.79	8915.61		11.79	-1110.22
11.8	39748.6		11.8	28959.1		11.8	18083.3		11.8	8599.75		11.8	-1062.43
11.81	39749.5		11.81	28980.9		11.81	18147.5		11.81	8917.53		11.81	-999.172
11.82	39889.4		11.82	28895.6		11.82	18116.3		11.82	8821.96		11.82	-1024.26
11.83	39745.6		11.83	28969.9		11.83	18263		11.83	8639.75		11.83	-1020.38
11.84	39829.6		11.84	28863.5		11.84	18089.1		11.84	8863.06		11.84	-1122.72
11.85	39611.1		11.85	29019		11.85	18076.4		11.85	8851.38		11.85	-1115.85
11.86	39717.9		11.86	28905.7		11.86	18084.2		11.86	8763.36		11.86	-1146.04
11.87	39591.1		11.87	28971.3		11.87	18170.1		11.87	8940.32		11.87	-1081.64
11.88	39724		11.88	29028.2		11.88	18277		11.88	8820.63		11.88	-1130.79
11.89	39644.8		11.89	28899.7		11.89	18167.4		11.89	8791.9		11.89	-1027.49
11.9	39588.7		11.9	28956.9		11.9	18139.8		11.9	8583.23		11.9	-1115.13
11.91	39716.2		11.91	29041.3		11.91	18085.4		11.91	8854.19		11.91	-1006.73
11.92	39727.4		11.92	28901.9		11.92	18136.4		11.92	8688.9		11.92	-1061.29
11.93	39900.7		11.93	28882.6		11.93	18047.8		11.93	8769.7		11.93	-1110.2
11.94	39766.4		11.94	28923.2		11.94	18133.7		11.94	8832.94		11.94	-1065.55
11.95	39735.3		11.95	28883.5		11.95	18252.8		11.95	8772.88		11.95	-1163.77
11.96	39882.7		11.96	28965.5		11.96	18328.5		11.96	8870.12		11.96	-1105.63
11.97	39758		11.97	28779.6		11.97	18154.9		11.97	8746.82		11.97	-1071.62
11.98	39812.2		11.98	28883.7		11.98	18126		11.98	8583.22		11.98	-1101.55
11.99	39622.9		11.99	29044		11.99	18199.3		11.99	8858.07		11.99	-1108.76
12	39753.6		12	28958.6		12	18197		12	8757.48		12	-1161.72
12.01	39906.2		12.01	28948.7		12.01	18043.7		12.01	8939.34		12.01	-1186.73
12.02	39734.9		12.02	29023.3		12.02	18158		12.02	8781.11		12.02	-1126.88
12.03	39840.5		12.03	29055.7		12.03	18182.4		12.03	8752.26		12.03	-1111.92
12.04	39593.9		12.04	29122.9		12.04	18096.9		12.04	8920.02		12.04	-1017.66
12.05	39631.8		12.05	28815.4		12.05	18141.8		12.05	8703.84		12.05	-1107.05
12.06	39809.8		12.06	28957.8		12.06	18163.9		12.06	8741.99		12.06	-1068.89
12.07	39837.7		12.07	28836.3		12.07	18252.8		12.07	8721.33		12.07	-1100.11
12.08	39850.7		12.08	29016		12.08	18270.8		12.08	8905.96		12.08	-1006.34
12.09	39863.9		12.09	28942.6		12.09	18217.7		12.09	8777.65		12.09	-937.606
12.1	39676.9		12.1	28957.8		12.1	18098		12.1	8871.03		12.1	-1094.01
12.11	39844.5		12.11	28999.6		12.11	18054.7		12.11	8787		12.11	-1061.61
12.12	39981.3		12.12	28896.5		12.12	18192.6		12.12	8839.1		12.12	-1022.48
12.13	39824.9		12.13	28761.4		12.13	18192.1		12.13	8842.74		12.13	-1068.85
12.14	39840.7		12.14	28869.1		12.14	18217.2		12.14	8738.19		12.14	-1145.91
12.15	40014.1		12.15	28879.8		12.15	18087.1		12.15	8960.05		12.15	-1141.94
12.16	39833.4		12.16	28864.4		12.16	18260.4		12.16	8907.96		12.16	-1097.87
12.17	39708.4		12.17	28830		12.17	18239.6		12.17	8884.15		12.17	-1132.5
12.18	39965.2		12.18	28783		12.18	18054.6		12.18	8765.46		12.18	-1080.67
12.19	39691.8		12.19	28860.7		12.19	18148.3		12.19	8828.6		12.19	-1094.06
12.2	39819.3		12.2	28818.8		12.2	18206.4		12.2	8702.18		12.2	-1141.67
12.21	39846.4		12.21	28924.6		12.21	18238.7		12.21	8902.72		12.21	-1039.73
12.22	39841.7		12.22	28845		12.22	18233.6		12.22	8490.87		12.22	-1090.93
12.23	39774.7		12.23	28982.8		12.23	18075.5		12.23	8784.4		12.23	-1018.07
12.24	39906.1		12.24	28993.1		12.24	18109.4		12.24	8940.32		12.24	-1153.23
12.25	39931		12.25	28858.2		12.25	18245.8		12.25	8833.28		12.25	-1103.81
12.26	40023.3		12.26	28809		12.26	18081.2		12.26	8847.45		12.26	-1102.91
12.27	40109.1		12.27	28880.9		12.27	18231.3		12.27	8756.19		12.27	-1176.52
12.28	39724.1		12.28	28785.1		12.28	18160.5		12.28	8749.6		12.28	-1097.89
12.29	39781.8		12.29	29004.4		12.29	18112.2		12.29	9077.81		12.29	-1027.44
12.3	39892.4		12.3	28948		12.3	18189.4		12.3	8829.53		12.3	-1148.65
12.31	39867.6		12.31	28854.7		12.31	18178.5		12.31	8860.77		12.31	-1156.21
12.32	39660.7		12.32	28861.6		12.32	18152		12.32	8847.66		12.32	-1005.71
12.33	39853.9		12.33	29042.5		12.33	18176.9		12.33	8763.66		12.33	-1192.48
12.34	39742.1		12.34	28908.2		12.34	18153.3		12.34	8791.95		12.34	-1115.37
12.35	39760.9		12.35	28852.6		12.35	18260		12.35	8841.67		12.35	-1102.85
12.36	39830.7		12.36	28886.4		12.36	18279.1		12.36	8724.1		12.36	-1240.23
12.37	39734.1		12.37	29021.9		12.37	18208.7		12.37	8878.63		12.37	-1027.69
12.38	39832.3		12.38	28876		12.38	18231.9		12.38	8945.54		12.38	-1150.04
12.39	39921.9		12.39	29074.4		12.39	18097.5		12.39	8688.43		12.39	-1084.07
12.4	39904.6		12.4	29004.6		12.4	18047.1		12.4	8758.18		12.4	-1142.22
12.41	39811.7		12.41	28993.1		12.41	18113.9		12.41	8777.85		12.41	-992.854
12.42	39826		12.42	28967.7		12.42	18209.3		12.42	8777.85		12.42	-1130.12
12.43	39728.1		12.43	28931.9		12.43	18145		12.43	8757.08		12.43	-1088.25
12.44	39674.1		12.44	28861.5		12.44	18138		12.44	8619.35		12.44	-1133.34
12.45	39558.2		12.45	28949		12.45	18213.4		12.45	8913.9		12.45	-1042.82
12.46	39748.5		12.46	28940.7		12.46	18085.9		12.46	8711.14		12.46	-1091.67
12.47	39744.4		12.47	28810.1		12.47	18043.8		12.47	8783.57		12.47	-1216.55
12.48	39782.9		12.48	28980.8		12.48	18167.8		12.48	8782.23		12.48	-1085.48
12.49	39900.4		12.49	29047.9		12.49	18272.5		12.49	8790.79		12.49	-1050.07
12.5	39934.3		12.5	28950.6		12.5	18257.1		12.5	8788.72		12.5	-972.266
12.51	39730		12.51	28971.4		12.51	18135.5		12.51	8617.46		12.51	-1127.79
12.52	39527.4		12.52	28805.3		12.52	18128.2		12.52	8686.24		12.52	-1081.36
12.53	39853.4		12.53	28928		12.53	18073.3		12.53	8896.77		12.53	-1062.77
12.54	39719.2		12.54	28943.2		12.54	18202.1		12.54	8964.13		12.54	-989.539
12.55	39872		12.55	28846.1		12.55	18122.3		12.55	8794.92		12.55	-1070.9
12.56	39788		12.56	28910.5		12.56	18275		12.56	8715.87		12.56	-1006.68
12.57	39544.8		12.57	29023.3		12.57	18149.2		12.57	8603.39		12.57	-1051.2
12.58	39593.5		12.58	28808.1		12.58	18252		12.58	8812.89		12.58	-1063.96
12.59	39864.2		12.59	28861.5		12.59	18190.7		12.59	8622.33		12.59	-1082.01
12.6	40065.9		12.6	28812.2		12.6	18056.8		12.6	8953.93		12.6	-1080.52
12.61	39847.6		12.61	28981.7		12.61	18091		12.61	8822.27		12.61	-1140.02
12.62	39704.1		12.62	28974.5		12.62	18183.9		12.62	8653.28		12.62	-1213.05
12.63	39679		12.63	28818.9		12.63	18083.7		12.63	8749.13		12.63	-1207.36
12.64	39717.5		12.64	28957.5		12.64	18226.6		12.64	8665.01		12.64	-967.963
12.65	39910.7		12.65	29075		12.65	18216.5		12.65	9000.64		12.65	-1029.05
12.66	39758.5		12.66	29049		12.66	18167.3		12.66	8739.65		12.66	-1151.83
12.67	39835.2		12.67	28910.7		12.67	18105.3		12.67	8492.27		12.67	-1201.54
12.68	39927.4		12.68	29093.7		12.68	18143.2		12.68	8774.97		12.68	-1105.16
12.69	39803.4		12.69	28845.7		12.69	18036		12.69	8846.4		12.69	-1108.65
12.7	39778.6		12.7	28692.6		12.7	18239.9		12.7	8895.94		12.7	-1189.33
12.71	39841.8		12.71	28955.4		12.71	18108.5		12.71	8666.36		12.71	-1202.93
12.72	39918		12.72	28849.6		12.72	18133.4		12.72	8683.27		12.72	-1031.73
12.73	39718.7		12.73	28772.4		12.73	18118.2		12.73	8806.53		12.73	-1104.87
12.74	39893.2		12.74	28818.1		12.74	18097.9		12.74	8842.36		12.74	-1080.37
12.75	39767.9		12.75	28889.3		12.75	18126.5		12.75	8792.05		12.75	-1066.69
12.76	39883.2		12.76	28929.8		12.76	18166.8		12.76	8716.62		12.76	-1124.17
12.77	39866.2		12.77	29093.1		12.77	18064.1		12.77	8647.64		12.77	-1145.92
12.78	39684		12.78	28803.6		12.78	18134.3		12.78	8715.28		12.78	-1073.1
12.79	39726.8		12.79	28917.1		12.79	18189.8		12.79	8655.4		12.79	-1019.9
12.8	40130.3		12.8	28756.1		12.8	18118.7		12.8	8618.76		12.8	-1114.39
12.81	39948.2		12.81	28778.8		12.81	18116.8		12.81	8693.2		12.81	-1041.52
12.82	39901.3		12.82	28895.8		12.82	18133.9		12.82	8733.01		12.82	-1158.12
12.83	39812.7		12.83	28857.3		12.83	17995.7		12.83	8733.04		12.83	-1076.64
12.84	39904.8		12.84	28839.2		12.84	18099.4		12.84	8581.51		12.84	-1132.51
12.85	39606.9		12.85	28884.2		12.85	18129.9		12.85	8497.52		12.85	-1114.24
12.86	39901.6		12.86	29028.7		12.86	18145.6		12.86	8782.78		12.86	-1048.13
12.87	39805.3		12.87	28764.3		12.87	18200.5		12.87	8741.74		12.87	-1032.27
12.88	39874.3		12.88	28941.5		12.88	18059		12.88	8584.13		12.88	-1156.8
12.89	39751.6		12.89	28821		12.89	18143		12.89	8786.23		12.89	-1251.22
12.9	39897.1		12.9	28764.7		12.9	18130.1		12.9	8649.96		12.9	-1144.46
12.91	39852.2		12.91	28962.4		12.91	18085.4		12.91	8691.98		12.91	-1039.42
12.92	39989.6		12.92	29008.6		12.92	18174.6		12.92	8866.4		12.92	-1090.51
12.93	39734.3		12.93	28770		12.93	18209.9		12.93	8721.2		12.93	-1128.68
12.94	39870.8		12.94	28989.3		12.94	18154.4		12.94	8665.76		12.94	-1029.65
12.95	39544.1		12.95	28805.3		12.95	18049.5		12.95	8726.96		12.95	-1082.39
12.96	39836.7		12.96	28732.7		12.96	18177.2		12.96	8713.04		12.96	-1105.96
12.97	39917.8		12.97	28712.8		12.97	18067		12.97	8679.6		12.97	-1052.8
12.98	39864.5		12.98	28911.2		12.98	18153.9		12.98	8783.99		12.98	-1124.64
12.99	39841.4		12.99	28891.4		12.99	18078.9		12.99	8874.95		12.99	-1144.1
13	39863.6		13	28795.7		13	18037.9		13	8771.89		13	-1087.59
13.01	39926		13.01	28837.1		13.01	18199.9		13.01	8725.66		13.01	-1117.49
13.02	39908.8		13.02	28900.6		13.02	18160.9		13.02	8936.09		13.02	-1073.8
13.03	39754		13.03	28742.6		13.03	18125.3		13.03	8727.17		13.03	-1206.8
13.04	39822.8		13.04	28971.7		13.04	18019		13.04	8581.84		13.04	-1104.03
13.05	39724		13.05	28948.6		13.05	18170		13.05	8757.64		13.05	-1030.05
13.06	39861.6		13.06	28996.5		13.06	18128.4		13.06	8777.81		13.06	-1033.78
13.07	39693.3		13.07	28862.4		13.07	18138.8		13.07	8675.3		13.07	-1118.43
13.08	39689.4		13.08	28813.9		13.08	18046.9		13.08	8755.21		13.08	-1003.09
13.09	39768		13.09	28761.6		13.09	18226.5		13.09	8685.84		13.09	-1043.04
13.1	39863.4		13.1	28893.4		13.1	18072.4		13.1	8831.23		13.1	-1119.51
13.11	39868.6		13.11	28812.5		13.11	18269.6		13.11	8653.06		13.11	-1106.6
13.12	39779.8		13.12	28904.9		13.12	18145.3		13.12	8598.86		13.12	-1079
13.13	40138.9		13.13	28929.6		13.13	18129.7		13.13	8756.17		13.13	-1150.4
13.14	40002.3		13.14	28857.7		13.14	18164.5		13.14	8749.39		13.14	-992.832
13.15	39718.2		13.15	28813.7		13.15	18180.2		13.15	8741.35		13.15	-1042.7
13.16	39797.5		13.16	29051.3		13.16	18193.3		13.16	8633.26		13.16	-1125
13.17	39869.3		13.17	29087.8		13.17	18168.3		13.17	8721.12		13.17	-1142.72
13.18	39791.8		13.18	28984.8		13.18	18065.2		13.18	8605.03		13.18	-1080.38
13.19	39918.1		13.19	29170.5		13.19	18035.7		13.19	8724.73		13.19	-1030.41
13.2	39930.2		13.2	29045.7		13.2	18119		13.2	8961.89		13.2	-1163.94
13.21	39689.4		13.21	29018.8		13.21	18269.1		13.21	8974.12		13.21	-1027.47
13.22	39817.9		13.22	29136.3		13.22	18259.6		13.22	8952.64		13.22	-1041.46
13.23	39575.8		13.23	29274.5		13.23	18163.2		13.23	8912.1		13.23	-937.396
13.24	39701.7		13.24	29216		13.24	18056.2		13.24	8926.13		13.24	-996.253
13.25	39776		13.25	29145.6		13.25	18142.6		13.25	8764.24		13.25	-1041.91
13.26	39904.1		13.26	29037.8		13.26	18039		13.26	9084.29		13.26	-980.399
13.27	39684.8		13.27	29351.2		13.27	18208.5		13.27	8996.95		13.27	-1005.62
13.28	40002.7		13.28	29394		13.28	18171.8		13.28	9113.27		13.28	-1016.94
13.29	40050.2		13.29	29393.1		13.29	18182.7		13.29	9221.54		13.29	-1058.3
13.3	39770.8		13.3	29234.8		13.3	18147.5		13.3	9037.19		13.3	-991.026
13.31	39699.4		13.31	29298.2		13.31	18282.4		13.31	8967.68		13.31	-1095.6
13.32	39718.3		13.32	29491.4		13.32	18182.7		13.32	8983.92		13.32	-956.082
13.33	39861		13.33	29349.5		13.33	18043.4		13.33	8950.65		13.33	-925.995
13.34	39865.5		13.34	29305.7		13.34	18287.6		13.34	9162.56		13.34	-949.504
13.35	39735.3		13.35	29486.4		13.35	18240.3		13.35	9010.82		13.35	-987.88
13.36	39790.7		13.36	29457.3		13.36	18268.9		13.36	9080.4		13.36	-883.056
13.37	39816.6		13.37	29415.8		13.37	18283.9		13.37	9026.92		13.37	-962.661
13.38	39901.3		13.38	29290.2		13.38	18342.6		13.38	8944.58		13.38	-847.596
13.39	39777.6		13.39	29413.7		13.39	18176.1		13.39	8794.21		13.39	-927.995
13.4	39897.3		13.4	29356.4		13.4	18167.7		13.4	9056.47		13.4	-839.038
13.41	39807.7		13.41	29301.5		13.41	18087.2		13.41	9035.45		13.41	-891.822
13.42	39698		13.42	29337.8		13.42	17932.2		13.42	8926.23		13.42	-875.002
13.43	39699.2		13.43	29247.3		13.43	18123		13.43	8775.72		13.43	-735.915
13.44	39647.2		13.44	29299.1		13.44	18102.3		13.44	8887.51		13.44	-853.071
13.45	39715.1		13.45	29062.6		13.45	18122		13.45	8769.72		13.45	-913.309
13.46	39929.8		13.46	29199.9		13.46	18094.9		13.46	8928.29		13.46	-827.651
13.47	40082.8		13.47	29091.4		13.47	18090		13.47	8875.68		13.47	-792.778
13.48	39920		13.48	29086.9		13.48	18096.6		13.48	8777.61		13.48	-939.577
13.49	39778.4		13.49	29146.2		13.49	18195.2		13.49	8669.23		13.49	-898.899
13.5	39809.8		13.5	28997.9		13.5	18145.4		13.5	8708.46		13.5	-904.031
13.51	39780.6		13.51	28795.8		13.51	18206		13.51	8699.42		13.51	-1031.17
13.52	39783		13.52	28915.9		13.52	17934.7		13.52	8613.21		13.52	-1051.01
13.53	39743.9		13.53	28897.7		13.53	18107.4		13.53	8743		13.53	-1009.51
13.54	39679.6		13.54	28967.2		13.54	18144.7		13.54	8794.14		13.54	-945.336
13.55	39958.2		13.55	28898.8		13.55	18085.4		13.55	8550.78		13.55	-1098.22
13.56	39810.9		13.56	28814.1		13.56	17891		13.56	8905.16		13.56	-1142.99
13.57	39682.1		13.57	28873.3		13.57	17959.9		13.57	8644.65		13.57	-1140.34
13.58	39774		13.58	28705.7		13.58	17940.1		13.58	8610.96		13.58	-996.332
13.59	39718		13.59	28811.6		13.59	18080.6		13.59	8611.92		13.59	-975.721
13.6	39837		13.6	28939.8		13.6	17988.2		13.6	8704.16		13.6	-1129.91
13.61	39752.4		13.61	28716.7		13.61	18003.5		13.61	8692.78		13.61	-1228.86
13.62	39718.2		13.62	28828.5		13.62	18096.8		13.62	8711.55		13.62	-1085.87
13.63	39838.4		13.63	28871.8		13.63	18163		13.63	8599.95		13.63	-1125.49
13.64	39641.5		13.64	28796.7		13.64	18128.8		13.64	8633.32		13.64	-1104.42
13.65	39620.5		13.65	29026.4		13.65	18124.1		13.65	8520.75		13.65	-1086.36
13.66	39825.7		13.66	28957.6		13.66	18024.3		13.66	8522.9		13.66	-1075.85
13.67	39977.4		13.67	28928.3		13.67	18054.6		13.67	8711.15		13.67	-1097.7
13.68	40001.1		13.68	28864.9		13.68	17985.1		13.68	8617.83		13.68	-997.102
13.69	39814.6		13.69	28760.8		13.69	18135.5		13.69	8577.03		13.69	-1208.22
13.7	39787.6		13.7	28813.6		13.7	18083.7		13.7	8616.8		13.7	-1151.31
13.71	39873.2		13.71	29007.9		13.71	18148.4		13.71	8771.6		13.71	-1150.21
13.72	39891.4		13.72	28667.8		13.72	17959.1		13.72	8670.91		13.72	-1226.88
13.73	39994.6		13.73	28835.1		13.73	18014.4		13.73	8511.11		13.73	-1068.1
13.74	39904		13.74	28811.3		13.74	18057.1		13.74	8650.38		13.74	-1130.5
13.75	39898.4		13.75	28914.2		13.75	18164.2		13.75	8654.7		13.75	-1115.67
13.76	39676.6		13.76	28870.1		13.76	18039.1		13.76	8694.04		13.76	-1095.9
13.77	39737.2		13.77	28723.3		13.77	17965.2		13.77	8569.59		13.77	-1098.17
13.78	39730.9		13.78	28819.5		13.78	18096.6		13.78	8694.91		13.78	-1097.71
13.79	39863.5		13.79	28889.5		13.79	18057.4		13.79	8617.5		13.79	-1053.84
13.8	39840.2		13.8	28971.3		13.8	18124.8		13.8	8781.31		13.8	-1179.79
13.81	39946		13.81	28820.4		13.81	17932.8		13.81	8724.9		13.81	-1077.92
13.82	39729		13.82	28876.7		13.82	18093.7		13.82	8704.48		13.82	-1098.83
13.83	39845		13.83	28663		13.83	18259.2		13.83	8670.15		13.83	-1086.14
13.84	39718.8		13.84	28684.6		13.84	18180.2		13.84	8664.66		13.84	-1057.73
13.85	39818.7		13.85	28776.7		13.85	18023		13.85	8514.8		13.85	-1067.07
13.86	39872.7		13.86	28733.6		13.86	18034.1		13.86	8801.33		13.86	-1151.59
13.87	39632.7		13.87	28832.3		13.87	18147.9		13.87	8607.94		13.87	-1223.23
13.88	39893.4		13.88	28869.4		13.88	18046		13.88	8634.76		13.88	-1180.46
13.89	39705.8		13.89	28875.3		13.89	18088.3		13.89	8665.89		13.89	-1106.03
13.9	39757.9		13.9	28852.4		13.9	18026.4		13.9	8549.12		13.9	-1197.5
13.91	39818.6		13.91	28806.5		13.91	18126		13.91	8624.94		13.91	-1094.14
13.92	39509.1		13.92	28724.9		13.92	18111.2		13.92	8581.89		13.92	-1171.03
13.93	39687.3		13.93	28860.8		13.93	18055.3		13.93	8504.23		13.93	-1090.89
13.94	39747.3		13.94	28937.5		13.94	18116.9		13.94	8746.13		13.94	-1125.22
13.95	39834.8		13.95	28746.7		13.95	18167.2		13.95	8619.57		13.95	-1106.32
13.96	39889.7		13.96	28849.4		13.96	18059.2		13.96	8641.24		13.96	-1216.39
13.97	39577.4		13.97	28807.5		13.97	18107.1		13.97	8470.29		13.97	-1179.07
13.98	39929.4		13.98	28788.6		13.98	18043.3		13.98	8507.26		13.98	-1101.25
13.99	39914.9		13.99	28736.9		13.99	18006.3		13.99	8498.2		13.99	-1119.99
14	39750.8		14	28723.2		14	18031.1		14	8534.92		14	-1082.88
14.01	39935.8		14.01	28858.9		14.01	18147.5		14.01	8489.49		14.01	-1165.24
14.02	39869.6		14.02	28663.4		14.02	18095.5		14.02	8705.88		14.02	-1095.75
14.03	39916.6		14.03	28662		14.03	18107.4		14.03	8421.56		14.03	-1192.79
14.04	39746.9		14.04	28825.6		14.04	18108		14.04	8704.17		14.04	-1299.46
14.05	39633.9		14.05	28698.1		14.05	18191.1		14.05	8459.42		14.05	-1180.82
14.06	39905		14.06	28708.6		14.06	18144.7		14.06	8534.9		14.06	-1070.04
14.07	39796.7		14.07	28695.7		14.07	18133.9		14.07	8480.62		14.07	-1101.14
14.08	39794.6		14.08	28814.3		14.08	18146.9		14.08	8612.4		14.08	-1141
14.09	39964		14.09	28715.4		14.09	18032.9		14.09	8586.32		14.09	-1130.04
14.1	39805.8		14.1	28870.3		14.1	18220.9		14.1	8711.39		14.1	-1084.35
14.11	39840.6		14.11	28786.6		14.11	18108		14.11	8696.44		14.11	-1170.79
14.12	39868.3		14.12	28825.2		14.12	18031.4		14.12	8580.27		14.12	-1146.94
14.13	39699		14.13	28785.2		14.13	18053.6		14.13	8612.95		14.13	-1224.9
14.14	39710.3		14.14	28982.2		14.14	18146.5		14.14	8479.27		14.14	-1074.32
14.15	39908.1		14.15	28875		14.15	18147.2		14.15	8355.05		14.15	-1234.03
14.16	39804.8		14.16	28733.7		14.16	18260		14.16	8805.43		14.16	-1154.99
14.17	39645		14.17	28869.5		14.17	18192.2		14.17	8609		14.17	-1220.23
14.18	39709.5		14.18	28835.8		14.18	18084.8		14.18	8541.91		14.18	-1225.95
14.19	39830.3		14.19	28894.5		14.19	18068.3		14.19	8542.42		14.19	-1209.58
14.2	39727.6		14.2	28814.1		14.2	18080.2		14.2	8485.29		14.2	-1141.07
14.21	39825.2		14.21	28715.2		14.21	18212.3		14.21	8536.46		14.21	-1112.11
14.22	39733.7		14.22	28787.9		14.22	18007.3		14.22	8653.66		14.22	-1124.48
14.23	39689.4		14.23	28864.3		14.23	18056.4		14.23	8651.5		14.23	-1166.36
14.24	39701.2		14.24	28963.9		14.24	18058.7		14.24	8598.58		14.24	-1223.59
14.25	39621.8		14.25	28964.6		14.25	18027.4		14.25	8610.3		14.25	-1144.21
14.26	39870.1		14.26	28916.6		14.26	18182.1		14.26	8581.99		14.26	-1128.77
14.27	39676.1		14.27	28709.7		14.27	17957.1		14.27	8699.89		14.27	-1146.85
14.28	39597.7		14.28	28725.1		14.28	18007.3		14.28	8577.09		14.28	-1135.93
14.29	39825.8		14.29	28879.4		14.29	17996.7		14.29	8511.82		14.29	-1199.59
14.3	39727.8		14.3	28822.7		14.3	18095.2		14.3	8552.21		14.3	-1050.92
14.31	39912.2		14.31	28902.5		14.31	18172.5		14.31	8613.54		14.31	-1192.99
14.32	39883.8		14.32	29023.6		14.32	18059.6		14.32	8562.12		14.32	-1188.24
14.33	39954.8		14.33	28718.7		14.33	18099.5		14.33	8626.75		14.33	-1162.71
14.34	39764		14.34	28759.8		14.34	18167.3		14.34	8458.44		14.34	-1148.92
14.35	39620.2		14.35	28923.5		14.35	18225.7		14.35	8797.07		14.35	-1192.31
14.36	39874.4		14.36	28642		14.36	18167		14.36	8642.71		14.36	-1135.58
14.37	40008.3		14.37	28685.1		14.37	18208.3		14.37	8459.21		14.37	-1018.12
14.38	40070.8		14.38	28719		14.38	18116		14.38	8537.96		14.38	-1137.76
14.39	40086.6		14.39	28847.1		14.39	18108.6		14.39	8598.12		14.39	-1156
14.4	39791.4		14.4	28870		14.4	18130.6		14.4	8636		14.4	-1152.62
14.41	39932.5		14.41	28774.3		14.41	18062.2		14.41	8611.71		14.41	-1241.4
14.42	39832.7		14.42	28832.6		14.42	18131.5		14.42	8441.96		14.42	-1218.12
14.43	39940.3		14.43	28797.5		14.43	18137.6		14.43	8658.67		14.43	-1158.63
14.44	39992.4		14.44	28719.2		14.44	18145.6		14.44	8608.17		14.44	-1161.51
14.45	39652		14.45	28814.1		14.45	18196.7		14.45	8639.93		14.45	-1184.79
14.46	40014.9		14.46	28758.4		14.46	18093.8		14.46	8687.8		14.46	-1190.1
14.47	39930.2		14.47	28706.8		14.47	18013.2		14.47	8508.71		14.47	-1127.65
14.48	39710.4		14.48	28717.7		14.48	17996.9		14.48	8561.5		14.48	-1210.54
14.49	39823.2		14.49	28738.1		14.49	18024		14.49	8558.15		14.49	-1105.5
14.5	39951.2		14.5	28861.1		14.5	18041.1		14.5	8643.76		14.5	-1163.25
14.51	39709.7		14.51	28962.8		14.51	18083.9		14.51	8630.92		14.51	-1140.36
14.52	39781.5		14.52	28827.3		14.52	18104.3		14.52	8563.64		14.52	-1137.05
14.53	39753.4		14.53	28756.8		14.53	18138.3		14.53	8778.75		14.53	-1189.28
14.54	39760.6		14.54	28885.9		14.54	18101.4		14.54	8556.13		14.54	-1149.99
14.55	39805		14.55	28831.5		14.55	18169.7		14.55	8653.91		14.55	-1157.59
14.56	39612.9		14.56	28805.1		14.56	18024.5		14.56	8590.11		14.56	-1075.27
14.57	39534.9		14.57	28740.5		14.57	18114.9		14.57	8402.52		14.57	-1162.48
14.58	39669.6		14.58	28747.2		14.58	18022.7		14.58	8590.71		14.58	-953.963
14.59	39837.5		14.59	28777.2		14.59	18218.6		14.59	8617.55		14.59	-1114.16
14.6	39705.3		14.6	28753.1		14.6	18024.5		14.6	8462.51		14.6	-1073.04
14.61	39941.8		14.61	28678.1		14.61	18167.3		14.61	8616.72		14.61	-1035.73
14.62	39929.9		14.62	28808.4		14.62	18091		14.62	8520.38		14.62	-1134.99
14.63	39610.7		14.63	28825.8		14.63	18098.5		14.63	8780.89		14.63	-1220.33
14.64	39931.2		14.64	28784.5		14.64	18128.2		14.64	8633.1		14.64	-1036.05
14.65	39869.4		14.65	28647.5		14.65	17977.2		14.65	8554.79		14.65	-1179.44
14.66	39872.6		14.66	28708.8		14.66	18027.3		14.66	8573.18		14.66	-1186.15
14.67	39730.2		14.67	28871.4		14.67	18203.2		14.67	8540.69		14.67	-1013.79
14.68	40006.3		14.68	28902.3		14.68	18099.4		14.68	8708.89		14.68	-1083.65
14.69	39912.3		14.69	28662.7		14.69	18017.1		14.69	8640.78		14.69	-1061.36
14.7	39729.7		14.7	28988.5		14.7	18100.9		14.7	8525.51		14.7	-1136.95
14.71	39842.9		14.71	28735.4		14.71	18083.3		14.71	8744.22		14.71	-1218.84
14.72	39927.9		14.72	28897		14.72	18204.1		14.72	8582.19		14.72	-1145.37
14.73	39722.2		14.73	28831.5		14.73	18035.2		14.73	8675.38		14.73	-1015.99
14.74	39886.3		14.74	28821.9		14.74	17956.3		14.74	8596.12		14.74	-1171.84
14.75	40021.1		14.75	28785.9		14.75	17999.1		14.75	8724.41		14.75	-1223.24
14.76	39832.3		14.76	28902.5		14.76	18028		14.76	8680.91		14.76	-1089.29
14.77	39917.7		14.77	28724.6		14.77	18067.5		14.77	8665.18		14.77	-1158.1
14.78	40155.1		14.78	28648.1		14.78	18225.9		14.78	8504.61		14.78	-1176.73
14.79	39818.6		14.79	28818.9		14.79	18084.9		14.79	8698.98		14.79	-1152.42
14.8	39861.2		14.8	28558.3		14.8	17916.4		14.8	8669.75		14.8	-1296.3
14.81	39917.2		14.81	28571.2		14.81	18123.1		14.81	8579.34		14.81	-1129.16
14.82	39868.6		14.82	28852.3		14.82	18079.9		14.82	8659.26		14.82	-1119.76
14.83	40131		14.83	28789.3		14.83	18014.6		14.83	8648.93		14.83	-1065.19
14.84	39860.2		14.84	28878.6		14.84	18232.2		14.84	8679.04		14.84	-1037.31
14.85	39817.6		14.85	28839.1		14.85	18060.7		14.85	8921.96		14.85	-1074.05
14.86	40008		14.86	28912.7		14.86	18104.9		14.86	8596.48		14.86	-1162.63
14.87	39754.1		14.87	28758.4		14.87	18072.7		14.87	8892.72		14.87	-1161.57
14.88	39819.3		14.88	28812		14.88	18148.5		14.88	8901.98		14.88	-1139.53
14.89	39937.3		14.89	28826.6		14.89	18214.7		14.89	8720.48		14.89	-1011.3
14.9	39810.9		14.9	28972		14.9	18254.2		14.9	8598.5		14.9	-1149.72
14.91	39876.2		14.91	28853		14.91	18044.4		14.91	8720.98		14.91	-1104.06
14.92	39901.5		14.92	29055.7		14.92	18229		14.92	8785.25		14.92	-1144.64
14.93	39858.9		14.93	29214		14.93	18283.7		14.93	8831.93		14.93	-1141.25
14.94	40014.2		14.94	29035.3		14.94	18357.2		14.94	8740.06		14.94	-1188.46
14.95	39936.8		14.95	29011.9		14.95	18338.5		14.95	8875.39		14.95	-1090.09
14.96	40146.8		14.96	28937.1		14.96	18311.4		14.96	8685.57		14.96	-1061.45
14.97	39937.9		14.97	28931.9		14.97	18378.7		14.97	8799.9		14.97	-1133.13
14.98	39929		14.98	28915		14.98	18205.5		14.98	8864.59		14.98	-1128.69
14.99	39945		14.99	28841		14.99	18123.5		14.99	8765.59		14.99	-1154.43
15	39939.6		15	28917.3		15	18197.6		15	8711.76		15	-1214.35
15.01	39868.3		15.01	28890.7		15.01	18134.5		15.01	8620.59		15.01	-1162.06
15.02	39886.1		15.02	28896.6		15.02	18189.4		15.02	8831.83		15.02	-1154.79
15.03	40068.2		15.03	28973.8		15.03	18254.2		15.03	8611.14		15.03	-1156.25
15.04	39937		15.04	28882.5		15.04	18405.5		15.04	8429.52		15.04	-1123.58
15.05	40004.8		15.05	29065.9		15.05	18202		15.05	8489.1		15.05	-1197.68
15.06	40026.4		15.06	28894.1		15.06	18130.9		15.06	8620.66		15.06	-1037.21
15.07	40006.5		15.07	28916.5		15.07	18181.1		15.07	8727.19		15.07	-1133.87
15.08	40016.8		15.08	28865.8		15.08	18210.2		15.08	8725.95		15.08	-1123.42
15.09	39880.4		15.09	28853.9		15.09	18200.2		15.09	8730.32		15.09	-1094.71
15.1	39995.6		15.1	28756.9		15.1	18242.3		15.1	8575.13		15.1	-1108.54
15.11	40165.4		15.11	28934.3		15.11	18136.8		15.11	8517.87		15.11	-1155.31
15.12	40033.1		15.12	28836.5		15.12	18169.9		15.12	8563.72		15.12	-1154.17
15.13	39736.2		15.13	28723.6		15.13	18080.1		15.13	8634.59		15.13	-1065.67
15.14	39964.5		15.14	28798.5		15.14	18137.6		15.14	8744.41		15.14	-1226.8
15.15	40154.1		15.15	28835.7		15.15	18230.6		15.15	8619.47		15.15	-1162.36
15.16	39891.9		15.16	28706.8		15.16	18131.8		15.16	8666.46		15.16	-1209.01
15.17	40036.7		15.17	28757.4		15.17	18287.8		15.17	8556.96		15.17	-1094.96
15.18	40117.4		15.18	28743.4		15.18	18218.4		15.18	8588.73		15.18	-1198.63
15.19	40018.2		15.19	28744.6		15.19	18195.8		15.19	8528.14		15.19	-1171.03
15.2	40048.6		15.2	28661.5		15.2	18106.2		15.2	8461.44		15.2	-1179.96
15.21	39897.3		15.21	28654.2		15.21	18169.5		15.21	8478.79		15.21	-1038.89
15.22	40135.3		15.22	28918.5		15.22	18198.2		15.22	8522.39		15.22	-1167.03
15.23	39881.5		15.23	28730.3		15.23	18150.1		15.23	8572.16		15.23	-1173.72
15.24	40119.6		15.24	28898.3		15.24	18148.5		15.24	8488.02		15.24	-1136.12
15.25	40082.6		15.25	28897.9		15.25	18118.5		15.25	8515.61		15.25	-1197.53
15.26	39928		15.26	28751.7		15.26	18062.3		15.26	8491.59		15.26	-1120.94
15.27	39827.3		15.27	28857.6		15.27	17978.6		15.27	8676.99		15.27	-1085.93
15.28	39795.9		15.28	28854.8		15.28	18148.1		15.28	8506.99		15.28	-1160
15.29	40027.8		15.29	28812.1		15.29	18155.1		15.29	8533.76		15.29	-1137.62
15.3	39831.4		15.3	28833		15.3	17953.6		15.3	8397.05		15.3	-1190.22
15.31	39960.6		15.31	28802.4		15.31	18104.2		15.31	8373.86		15.31	-1137.08
15.32	40021.4		15.32	28936.2		15.32	18099.2		15.32	8730.31		15.32	-1192.96
15.33	40246.4		15.33	28819.1		15.33	18054.2		15.33	8531.68		15.33	-1100.32
15.34	40039.9		15.34	28730.7		15.34	18141.3		15.34	8576.38		15.34	-1089.08
15.35	40065.7		15.35	28820.8		15.35	18109.8		15.35	8684.35		15.35	-1067.75
15.36	39759.3		15.36	28693.4		15.36	18132.9		15.36	8643.61		15.36	-1194.83
15.37	40140.8		15.37	28849.8		15.37	18059.4		15.37	8461.5		15.37	-1088.9
15.38	40023.5		15.38	28732.9		15.38	18062.6		15.38	8393.08		15.38	-1250.28
15.39	39695.7		15.39	28794.2		15.39	18102.1		15.39	8787.03		15.39	-1079.18
15.4	40135.8		15.4	28851.5		15.4	18173.3		15.4	8454.76		15.4	-1188.37
15.41	39877.4		15.41	28698.8		15.41	18150.7		15.41	8542.89		15.41	-1154.72
15.42	40103.2		15.42	28663		15.42	18171.2		15.42	8860.94		15.42	-1062.35
15.43	39947.5		15.43	28840.4		15.43	18080.9		15.43	8732.52		15.43	-1139.26
15.44	39845		15.44	28872.4		15.44	18030.5		15.44	8622.64		15.44	-1217.85
15.45	40049.8		15.45	28826		15.45	18096.7		15.45	8503.25		15.45	-1073.96
15.46	40120.3		15.46	28814.3		15.46	18015		15.46	8427.4		15.46	-1193.51
15.47	40022.7		15.47	28701.4		15.47	18051.1		15.47	8534.78		15.47	-1101.58
15.48	40068.5		15.48	28942.5		15.48	18128.8		15.48	8577.3		15.48	-1178.77
15.49	40046.9		15.49	28707.9		15.49	17972.6		15.49	8760.94		15.49	-1058.62
15.5	39883.9		15.5	28782.5		15.5	18042		15.5	8603.49		15.5	-1173.37
15.51	39864		15.51	28808.9		15.51	18193.3		15.51	8445.89		15.51	-1075.2
15.52	39829.3		15.52	28701.3		15.52	18071.5		15.52	8410.83		15.52	-1000.75
15.53	40134.7		15.53	28693.1		15.53	18052.5		15.53	8493.59		15.53	-1074.31
15.54	39957.7		15.54	28716.8		15.54	18063.9		15.54	8496.18		15.54	-1239.34
15.55	40097.9		15.55	28580.5		15.55	18081.5		15.55	8673.99		15.55	-1192.58
15.56	40017.6		15.56	28805.8		15.56	18082.1		15.56	8516.43		15.56	-1058.62
15.57	40066.1		15.57	28828.5		15.57	18183.4		15.57	8641.74		15.57	-1161.23
15.58	39852.6		15.58	28742		15.58	18250.1		15.58	8687.44		15.58	-1177.28
15.59	39944.1		15.59	28631.2		15.59	18099.9		15.59	8625.68		15.59	-1143.89
15.6	40063.1		15.6	28790		15.6	18029.4		15.6	8702.39		15.6	-1159.27
15.61	39858.2		15.61	28834.1		15.61	18123.9		15.61	8624.06		15.61	-1129.69
15.62	39917.7		15.62	28685.9		15.62	18107.3		15.62	8466.19		15.62	-1121.53
15.63	40124.6		15.63	28858.7		15.63	18106.9		15.63	8451.81		15.63	-1174.05
15.64	39888.3		15.64	29100.4		15.64	18252.2		15.64	8607.66		15.64	-1096.72
15.65	39791.3		15.65	28761.4		15.65	18144.7		15.65	8671.39		15.65	-1128.62
15.66	39911.1		15.66	28900.3		15.66	18096.7		15.66	8414.63		15.66	-1156.33
15.67	40221.2		15.67	28757.1		15.67	18149.2		15.67	8582.11		15.67	-1106.89
15.68	39976		15.68	28788.1		15.68	18072.1		15.68	8671.62		15.68	-1136.73
15.69	39934.2		15.69	28783.2		15.69	18275.1		15.69	8573.02		15.69	-1128.55
15.7	39753.4		15.7	28891.2		15.7	18156.3		15.7	8562.3		15.7	-1162.8
15.71	39917.9		15.71	28900.7		15.71	18235.7		15.71	8467.31		15.71	-1091.26
15.72	39938.4		15.72	28843.4		15.72	18011.6		15.72	8594.44		15.72	-1195.35
15.73	39861.4		15.73	28725.4		15.73	17961.8		15.73	8638.39		15.73	-1170.71
15.74	39939.7		15.74	28641.1		15.74	18127.4		15.74	8647.95		15.74	-1096.29
15.75	40059.8		15.75	28784.6		15.75	18058.6		15.75	8567.44		15.75	-1204.25
15.76	39922.2		15.76	28675		15.76	18012.5		15.76	8638.66		15.76	-1054.46
15.77	39945.6		15.77	28749.3		15.77	18127.4		15.77	8650.79		15.77	-1077.54
15.78	40030.5		15.78	28689.2		15.78	18146.8		15.78	8591.22		15.78	-1079.87
15.79	40008.4		15.79	28684.6		15.79	18096.2		15.79	8591.97		15.79	-1228.28
15.8	39963.2		15.8	28729.2		15.8	18054.1		15.8	8692.54		15.8	-1104.98
15.81	39751.1		15.81	28835.9		15.81	18127.4		15.81	8573.22		15.81	-1139.71
15.82	40020.6		15.82	28816.3		15.82	18161.4		15.82	8550.08		15.82	-1200.99
15.83	39956.7		15.83	28819		15.83	18248.9		15.83	8460.2		15.83	-1107.94
15.84	40227.3		15.84	28798.6		15.84	18075.8		15.84	8498.15		15.84	-1212.11
15.85	40010		15.85	28642.8		15.85	18129		15.85	8433.14		15.85	-1146.38
15.86	40008.1		15.86	28684.1		15.86	18180.3		15.86	8629.84		15.86	-1254.66
15.87	39895.5		15.87	28598		15.87	17975.4		15.87	8439.93		15.87	-1148.07
15.88	39987.9		15.88	28741.5		15.88	18052.7		15.88	8590.84		15.88	-1209.11
15.89	39932.9		15.89	28621.5		15.89	18176.1		15.89	8616.77		15.89	-1092.05
15.9	40134.1		15.9	28840.9		15.9	18157.4		15.9	8477.96		15.9	-1089.42
15.91	40072.6		15.91	28742.4		15.91	18150.8		15.91	8501.46		15.91	-1111.25
15.92	39829.9		15.92	28762.6		15.92	18153.3		15.92	8300.46		15.92	-1049.61
15.93	39988		15.93	28640		15.93	18243.8		15.93	8577.33		15.93	-1186.03
15.94	39958		15.94	28916.3		15.94	18106.5		15.94	8362.39		15.94	-1161.38
15.95	39892.7		15.95	28810.4		15.95	18243.8		15.95	8582.67		15.95	-1179.2
15.96	40035.5		15.96	28745.2		15.96	18101.6		15.96	8600.02		15.96	-1107.33
15.97	39949.8		15.97	28691.4		15.97	18148.6		15.97	8496.57		15.97	-1179.44
15.98	39788.2		15.98	28846.4		15.98	18036		15.98	8545.68		15.98	-1268.15
15.99	40073.3		15.99	28788.4		15.99	18040		15.99	8487.47		15.99	-1226.87
16	40040.2		16	28667.3		16	18058.3		16	8575.49		16	-1186.75
16.01	40063.8		16.01	28690.1		16.01	18105.9		16.01	8512.82		16.01	-1096.03
16.02	40485.2		16.02	28802.6		16.02	18098.7		16.02	8563.55		16.02	-1215.96
16.03	40096.8		16.03	28774.9		16.03	18018.7		16.03	8628.09		16.03	-1200.42
16.04	39853.6		16.04	28835.3		16.04	18128.2		16.04	8694.33		16.04	-1211.79
16.05	39817.2		16.05	28906		16.05	18138.3		16.05	8500.73		16.05	-1125.4
16.06	40051.5		16.06	28859		16.06	18023.2		16.06	8415.91		16.06	-1237.57
16.07	39937.9		16.07	28729.6		16.07	17972.4		16.07	8499.77		16.07	-1116.24
16.08	39957.7		16.08	28779.4		16.08	18181.4		16.08	8358.15		16.08	-1110.89
16.09	40002.6		16.09	28840.2		16.09	18153.8		16.09	8359.89		16.09	-1232.65
16.1	40043		16.1	28656.7		16.1	17977.1		16.1	8578.1		16.1	-1153.6
16.11	39904.1		16.11	28623.8		16.11	18042.3		16.11	8540.05		16.11	-1203.22
16.12	39951.9		16.12	28771.9		16.12	18226.8		16.12	8559.37		16.12	-1171.55
16.13	40040.9		16.13	28871.6		16.13	18058.2		16.13	8547.79		16.13	-1119.19
16.14	39910.1		16.14	28802.1		16.14	17984.9		16.14	8551.55		16.14	-1108.44
16.15	39872.4		16.15	28911.1		16.15	18051.1		16.15	8503.53		16.15	-1045.81
16.16	39997.9		16.16	28619.1		16.16	18012.8		16.16	8489.18		16.16	-1120.02
16.17	39975.6		16.17	28836.3		16.17	18062.1		16.17	8608.74		16.17	-1139.02
16.18	40060.8		16.18	28675.5		16.18	18074.1		16.18	8614.17		16.18	-1122.26
16.19	39877.8		16.19	28757.9		16.19	18096.2		16.19	8489.8		16.19	-1089.63
16.2	39687.6		16.2	28682.1		16.2	18071.1		16.2	8487.3		16.2	-1133.25
16.21	39920.5		16.21	28753.1		16.21	18025.5		16.21	8626.75		16.21	-1231.64
16.22	40081.7		16.22	28708.8		16.22	18119.2		16.22	8573.38		16.22	-1100.28
16.23	39946.4		16.23	28789.4		16.23	18117.8		16.23	8666		16.23	-1170.43
16.24	40142.3		16.24	28779.4		16.24	18150.2		16.24	8480.2		16.24	-1187.9
16.25	39959.3		16.25	28694.1		16.25	18142.7		16.25	8284.08		16.25	-1126.56
16.26	40247.5		16.26	28747.6		16.26	18247.2		16.26	8550.02		16.26	-1174.73
16.27	40103.4		16.27	28865.8		16.27	18152.9		16.27	8367.56		16.27	-1162
16.28	39938.6		16.28	28838.4		16.28	18108.3		16.28	8540.54		16.28	-1221.21
16.29	40020.2		16.29	28827.5		16.29	18148.3		16.29	8589.09		16.29	-1181.65
16.3	40157.8		16.3	28570.7		16.3	18052.2		16.3	8550.15		16.3	-1155.3
16.31	40056.4		16.31	28728.3		16.31	18105		16.31	8466.4		16.31	-1136.83
16.32	39927.6		16.32	28753.6		16.32	18066.2		16.32	8428.52		16.32	-1169.76
16.33	40050.2		16.33	28813.1		16.33	18149.9		16.33	8458.12		16.33	-1173.85
16.34	39945.1		16.34	28831.3		16.34	18191.4		16.34	8578.04		16.34	-1173.17
16.35	40078.8		16.35	28735.1		16.35	18028.3		16.35	8598.35		16.35	-1201.56
16.36	39910.5		16.36	28748		16.36	18138.4		16.36	8458.23		16.36	-1165.35
16.37	39837.1		16.37	28827.1		16.37	18147.8		16.37	8694.61		16.37	-1129.64
16.38	40251.3		16.38	28736.1		16.38	18064.9		16.38	8486.26		16.38	-1005.23
16.39	40120		16.39	28823.5		16.39	18155.1		16.39	8509.71		16.39	-1115.93
16.4	40153.8		16.4	28740.2		16.4	17940.5		16.4	8429.6		16.4	-1112.28
16.41	39997.4		16.41	28891.8		16.41	18082.4		16.41	8677.15		16.41	-1163.69
16.42	40121.7		16.42	28871.3		16.42	18009		16.42	8459.79		16.42	-1201.8
16.43	40046.4		16.43	28798.4		16.43	18129.1		16.43	8373.86		16.43	-1200.49
16.44	40180.6		16.44	28654.6		16.44	18101.6		16.44	8494.34		16.44	-1110.12
16.45	40156.1		16.45	28627.1		16.45	18019.1		16.45	8628.65		16.45	-1036.97
16.46	40179.5		16.46	28756		16.46	18090.2		16.46	8469.23		16.46	-1130.78
16.47	40038.4		16.47	28606.5		16.47	18131.1		16.47	8524.26		16.47	-1145.04
16.48	40148.4		16.48	28798.8		16.48	18041.1		16.48	8434.49		16.48	-967.804
16.49	40000.4		16.49	28674.6		16.49	18093.3		16.49	8519.96		16.49	-1125.24
16.5	40216.8		16.5	29019.1		16.5	18186.6		16.5	8542.68		16.5	-1123.24
16.51	40286.8		16.51	28875		16.51	18113.3		16.51	8600.5		16.51	-1148.76
16.52	40130.9		16.52	28624.3		16.52	18032		16.52	8569.05		16.52	-1165.13
16.53	39940.6		16.53	28583.8		16.53	18015.6		16.53	8615.8		16.53	-1104.41
16.54	39956.8		16.54	28726.3		16.54	18156.3		16.54	8581.49		16.54	-1192.6
16.55	39976.2		16.55	28725.8		16.55	18094.3		16.55	8519.71		16.55	-1145.33
16.56	40109.3		16.56	28907		16.56	18073.3		16.56	8390.66		16.56	-1084.36
16.57	40104.8		16.57	28738.6		16.57	18024.6		16.57	8576.84		16.57	-1141.47
16.58	39839.6		16.58	28801.8		16.58	18013.4		16.58	8463.62		16.58	-1038.39
16.59	40234.3		16.59	28756.9		16.59	18040.1		16.59	8519.94		16.59	-1140.76
16.6	40230.9		16.6	28752		16.6	18156.2		16.6	8436.74		16.6	-1000.69
16.61	40079.5		16.61	28781.9		16.61	18176.7		16.61	8449.26		16.61	-1135.6
16.62	40016.9		16.62	28742.9		16.62	18094.4		16.62	8765.77		16.62	-1240
16.63	40105.1		16.63	28815.7		16.63	17967.8		16.63	8450.31		16.63	-1152.49
16.64	40107.5		16.64	28892.1		16.64	18078.1		16.64	8373.52		16.64	-1139.64
16.65	40011.9		16.65	28943.4		16.65	17957.7		16.65	8503.14		16.65	-1001.92
16.66	40189.2		16.66	28689.3		16.66	18080.1		16.66	8602.87		16.66	-1137.22
16.67	40071.7		16.67	28671.8		16.67	17987.9		16.67	8459.32		16.67	-978.161
16.68	40004.8		16.68	28824.1		16.68	18162.4		16.68	8530.02		16.68	-1126.07
16.69	39964.3		16.69	28689		16.69	18162.4		16.69	8506.58		16.69	-1068.38
16.7	40017		16.7	28695.6		16.7	17985		16.7	8468.88		16.7	-1074.92
16.71	40007.5		16.71	28803.1		16.71	18180		16.71	8466.59		16.71	-1179.73
16.72	40040.4		16.72	28940.2		16.72	18216.4		16.72	8399.39		16.72	-1106.36
16.73	40024.2		16.73	28727		16.73	18172.6		16.73	8528.83		16.73	-1184.97
16.74	40229.6		16.74	28714.1		16.74	18022		16.74	8529.44		16.74	-1246.36
16.75	39918		16.75	28669.2		16.75	18178.3		16.75	8461.69		16.75	-1219.87
16.76	40060.2		16.76	28603.8		16.76	18129.8		16.76	8435.84		16.76	-1176.8
16.77	39957.6		16.77	28787.8		16.77	18145.3		16.77	8724.15		16.77	-1225.18
16.78	40078.9		16.78	28790.5		16.78	18190.5		16.78	8446.96		16.78	-1216.85
16.79	39827.8		16.79	28723.2		16.79	18137.4		16.79	8389.99		16.79	-1175.07
16.8	40140.9		16.8	28609		16.8	18138		16.8	8686.29		16.8	-1107.82
16.81	39926.3		16.81	28600.4		16.81	18146.8		16.81	8460.66		16.81	-1147.16
16.82	40017.6		16.82	28538.3		16.82	18073.4		16.82	8381.26		16.82	-1220.74
16.83	40130.8		16.83	28735.6		16.83	18036.2		16.83	8576.03		16.83	-1117.42
16.84	40061.3		16.84	28666.4		16.84	18068.8		16.84	8460.66		16.84	-1105.2
16.85	40097.6		16.85	28618.6		16.85	18022		16.85	8389.02		16.85	-1140.64
16.86	40128.6		16.86	28610		16.86	17997.5		16.86	8506.73		16.86	-1130.18
16.87	39847.1		16.87	28545.7		16.87	18097.7		16.87	8589.27		16.87	-1172.56
16.88	40158.2		16.88	28713.7		16.88	18118.7		16.88	8471.21		16.88	-1051.19
16.89	40058.6		16.89	28825.5		16.89	18040.5		16.89	8531.48		16.89	-1131.63
16.9	39920		16.9	28747.3		16.9	18018.7		16.9	8459.92		16.9	-1212.8
16.91	39864.5		16.91	28695.7		16.91	18002		16.91	8324.56		16.91	-1193.62
16.92	39959.8		16.92	28648.3		16.92	18102		16.92	8540.91		16.92	-1119.95
16.93	39933.1		16.93	28615.4		16.93	18170.4		16.93	8512.24		16.93	-1140.33
16.94	39980.1		16.94	28796.5		16.94	18080.1		16.94	8449.69		16.94	-1135.13
16.95	39980.9		16.95	28803.8		16.95	18123.5		16.95	8485.3		16.95	-1132.08
16.96	39930.2		16.96	28800.8		16.96	18152.9		16.96	8411.05		16.96	-1095.61
16.97	40049.8		16.97	28726.8		16.97	18253.7		16.97	8519.69		16.97	-1213.4
16.98	40160		16.98	28806.3		16.98	18005.4		16.98	8440.71		16.98	-1179.46
16.99	39857.4		16.99	28886		16.99	18143.3		16.99	8419.22		16.99	-1146.96
17	40027.1		17	28811.6		17	18127.7		17	8474.71		17	-1129.52
17.01	39953.6		17.01	28614.9		17.01	18023.5		17.01	8413.04		17.01	-1110.36
17.02	40025.3		17.02	28815.1		17.02	18215.6		17.02	8557.34		17.02	-1167.42
17.03	39937.8		17.03	28738.2		17.03	18160.8		17.03	8562.08		17.03	-1166
17.04	39896.2		17.04	28663.2		17.04	18064.3		17.04	8527.13		17.04	-1213.44
17.05	40102.5		17.05	28702.5		17.05	17999.3		17.05	8497.83		17.05	-1184.14
17.06	40079.7		17.06	28747		17.06	18016.5		17.06	8289.84		17.06	-1239.98
17.07	40063		17.07	28751.2		17.07	18036.1		17.07	8470		17.07	-1196.46
17.08	40197.2		17.08	28654		17.08	18149.5		17.08	8366.89		17.08	-1180.55
17.09	40205		17.09	28632.4		17.09	18104		17.09	8432.57		17.09	-1205.51
17.1	39863.7		17.1	28673.5		17.1	18141.7		17.1	8542.78		17.1	-1167.97
17.11	39994.9		17.11	28785.5		17.11	18103.9		17.11	8381.12		17.11	-1201.19
17.12	39994.4		17.12	28694.6		17.12	17984.8		17.12	8554.09		17.12	-1116.26
17.13	40154		17.13	28645.9		17.13	17992.5		17.13	8391.64		17.13	-1109.7
17.14	39979.8		17.14	28687.7		17.14	18044.9		17.14	8553.5		17.14	-1127.62
17.15	39966.6		17.15	28624.3		17.15	18044.1		17.15	8483.21		17.15	-1133.52
17.16	40009.6		17.16	28654		17.16	17974.8		17.16	8519.14		17.16	-1059.77
17.17	39997.6		17.17	28677.8		17.17	18005.7		17.17	8544.79		17.17	-1160.01
17.18	39855.7		17.18	28675.9		17.18	17969.1		17.18	8588.99		17.18	-1147.74
17.19	40014.1		17.19	28637		17.19	18010.7		17.19	8609.21		17.19	-1123.02
17.2	39975.5		17.2	28721.2		17.2	18055.4		17.2	8515.04		17.2	-1014.82
17.21	39922.8		17.21	28702.1		17.21	18092.4		17.21	8553.48		17.21	-1051.58
17.22	39984.2		17.22	28608.9		17.22	18040.8		17.22	8569.92		17.22	-1132.01
17.23	39850.7		17.23	28596		17.23	18221.5		17.23	8444.91		17.23	-1208.28
17.24	40041.9		17.24	28773.7		17.24	18143		17.24	8434.19		17.24	-1141.02
17.25	40234.1		17.25	28691.2		17.25	18119.1		17.25	8564.18		17.25	-1078.17
17.26	40029.6		17.26	28651.7		17.26	18110.9		17.26	8547.34		17.26	-1188.01
17.27	40116.5		17.27	28827.1		17.27	18009.5		17.27	8308.9		17.27	-1220.57
17.28	40109.3		17.28	29020		17.28	18006.9		17.28	8406.45		17.28	-1141.45
17.29	40038.1		17.29	28606		17.29	18089.5		17.29	8368.4		17.29	-1199.67
17.3	39921.4		17.3	28466.4		17.3	18203.8		17.3	8401.39		17.3	-1193.4
17.31	39969.6		17.31	28619.5		17.31	18108.8		17.31	8468.82		17.31	-1067.69
17.32	39906.7		17.32	28722.6		17.32	18019.9		17.32	8450.67		17.32	-1285.09
17.33	39994.4		17.33	28746		17.33	18063.2		17.33	8380.11		17.33	-1136.14
17.34	40100.5		17.34	28752.4		17.34	18115.5		17.34	8709.4		17.34	-1069.84
17.35	40117.6		17.35	28750.9		17.35	18267.2		17.35	8515.49		17.35	-1153.81
17.36	40112.2		17.36	28678.4		17.36	18131.9		17.36	8430.01		17.36	-1139.62
17.37	40088.3		17.37	28806.3		17.37	17920.6		17.37	8399.67		17.37	-1236.05
17.38	40053.8		17.38	28560.8		17.38	17946.8		17.38	8567.6		17.38	-1166.08
17.39	39984.3		17.39	28627.7		17.39	17985.8		17.39	8482.17		17.39	-1115.56
17.4	40049.3		17.4	28674.5		17.4	18238.5		17.4	8510.88		17.4	-1136.19
17.41	39994.8		17.41	28863.5		17.41	18162.1		17.41	8413.54		17.41	-1161.69
17.42	40074.6		17.42	28770.9		17.42	18024.9		17.42	8384.09		17.42	-1126.53
17.43	40291		17.43	28758		17.43	18030.5		17.43	8450.11		17.43	-1165.55
17.44	40051.1		17.44	28681.8		17.44	18050.1		17.44	8440.11		17.44	-1178.61
17.45	40008.8		17.45	28674.6		17.45	18183.3		17.45	8528.98		17.45	-1146.86
17.46	39948.9		17.46	28651.2		17.46	17999.3		17.46	8494.74		17.46	-1098.91
17.47	39957.4		17.47	28538.7		17.47	18106.7		17.47	8555.42		17.47	-1080.76
17.48	40106		17.48	28576.1		17.48	18062.3		17.48	8484.18		17.48	-1181.13
17.49	40103		17.49	28678		17.49	18113.9		17.49	8440.32		17.49	-1085.37
17.5	40042.3		17.5	28845.8		17.5	18044.9		17.5	8440.54		17.5	-1142.73
17.51	40028.1		17.51	28754		17.51	18065.6		17.51	8457.03		17.51	-1207.46
17.52	39980.2		17.52	28696.2		17.52	18068.5		17.52	8498.35		17.52	-1204.89
17.53	40085.9		17.53	28611.9		17.53	18039.8		17.53	8580.84		17.53	-1090.05
17.54	40139.8		17.54	28677.5		17.54	18033.2		17.54	8536.14		17.54	-1208.31
17.55	40044.3		17.55	28748.4		17.55	18081.6		17.55	8467.38		17.55	-1165.81
17.56	39928.4		17.56	28816		17.56	17953		17.56	8358.05		17.56	-1186.91
17.57	40155.5		17.57	28789.4		17.57	18097.6		17.57	8415.21		17.57	-1088.16
17.58	40180.9		17.58	28789.1		17.58	18057.9		17.58	8419.41		17.58	-1039.7
17.59	40068.8		17.59	28793.2		17.59	18094.4		17.59	8482.35		17.59	-1213.2
17.6	39979.3		17.6	28746.3		17.6	17947.2		17.6	8499.35		17.6	-1213.58
17.61	40019.9		17.61	28644.5		17.61	18001.5		17.61	8533.46		17.61	-1213.48
17.62	39875.6		17.62	28756		17.62	18078.2		17.62	8519.55		17.62	-1215.4
17.63	40000		17.63	28575.8		17.63	18068.7		17.63	8591.9		17.63	-1114.57
17.64	40003		17.64	28693.9		17.64	18065		17.64	8416.04		17.64	-1152.32
17.65	39999.2		17.65	28728.7		17.65	18150.8		17.65	8694.51		17.65	-1121.07
17.66	40083.8		17.66	28804.9		17.66	17976.4		17.66	8450.48		17.66	-1133.68
17.67	39989.8		17.67	28680.4		17.67	18014.8		17.67	8402.45		17.67	-1228.13
17.68	40223.3		17.68	28614.6		17.68	18103.8		17.68	8436.66		17.68	-1133.68
17.69	40146.8		17.69	28609.3		17.69	18173.9		17.69	8602.26		17.69	-967.903
17.7	40093.5		17.7	28705		17.7	18180.6		17.7	8367.36		17.7	-1123.74
17.71	40275.2		17.71	28730.5		17.71	18005.7		17.71	8345.36		17.71	-1165.46
17.72	40031.1		17.72	28757.5		17.72	18084.4		17.72	8490.92		17.72	-1121.86
17.73	40147		17.73	28712.1		17.73	17966.7		17.73	8548.26		17.73	-1170.71
17.74	40027.6		17.74	28869.9		17.74	17947.8		17.74	8539.2		17.74	-1212.45
17.75	39926.8		17.75	28803.3		17.75	18147.2		17.75	8326.61		17.75	-1096.36
17.76	40151.9		17.76	28598.7		17.76	18050.7		17.76	8430.26		17.76	-1214.23
17.77	40033.8		17.77	28802.1		17.77	18031.8		17.77	8496.59		17.77	-1184.98
17.78	40075.4		17.78	28816.6		17.78	18053.3		17.78	8495.57		17.78	-1156.32
17.79	40143.7		17.79	28584.2		17.79	18193.1		17.79	8468.86		17.79	-1267.15
17.8	39946.4		17.8	28643.3		17.8	18086.4		17.8	8429.13		17.8	-1254.14
17.81	40143.4		17.81	28661.5		17.81	18208.7		17.81	8465.14		17.81	-1218.42
17.82	40018.9		17.82	28689.9		17.82	18123.8		17.82	8516.45		17.82	-1144.71
17.83	40004.2		17.83	28695.3		17.83	18025.9		17.83	8320.33		17.83	-1054.9
17.84	40080.7		17.84	28606.1		17.84	18047.3		17.84	8535.7		17.84	-1134.6
17.85	39896.4		17.85	28724.9		17.85	18076.8		17.85	8467.22		17.85	-1007.98
17.86	40026		17.86	28769.6		17.86	18077.3		17.86	8490.56		17.86	-1076.01
17.87	39904.9		17.87	28509.7		17.87	17973.7		17.87	8581.57		17.87	-1125.97
17.88	39950.8		17.88	28607		17.88	18182.9		17.88	8395.75		17.88	-1079.98
17.89	40118.9		17.89	28768.2		17.89	18080.8		17.89	8435.17		17.89	-1089.34
17.9	40134.1		17.9	28705.7		17.9	18117.4		17.9	8470.26		17.9	-1120.58
17.91	40101.6		17.91	28608.3		17.91	18057		17.91	8509.25		17.91	-1108.11
17.92	39751.5		17.92	28725.6		17.92	18035.9		17.92	8502.65		17.92	-1141.11
17.93	39978.2		17.93	28724.2		17.93	18074.4		17.93	8429.96		17.93	-1118.05
17.94	40249.3		17.94	28639.1		17.94	18134.7		17.94	8316.42		17.94	-1203.03
17.95	40103		17.95	28760.2		17.95	18163.2		17.95	8478.32		17.95	-1148
17.96	39801.3		17.96	28654.2		17.96	18182.9		17.96	8430.27		17.96	-1076.68
17.97	40141.4		17.97	28627.6		17.97	18190.9		17.97	8555.43		17.97	-1091.14
17.98	39992		17.98	28493.5		17.98	18001.4		17.98	8360.15		17.98	-1146.86
17.99	40073.6		17.99	28632.6		17.99	18164.5		17.99	8418.85		17.99	-1077.22
18	40097.9		18	28646.8		18	18188.8		18	8602.82		18	-1153.17
18.01	39984.4		18.01	28771.5		18.01	18166		18.01	8492.92		18.01	-1109.63
18.02	40024.1		18.02	28842.1		18.02	18242.1		18.02	8478.81		18.02	-1168.11
18.03	40053.6		18.03	28718.7		18.03	18191.3		18.03	8429.15		18.03	-1107.7
18.04	40133		18.04	28721.1		18.04	18057.8		18.04	8452.25		18.04	-1252.74
18.05	40103		18.05	28807.1		18.05	18196.8		18.05	8492.67		18.05	-1135.12
18.06	40334.2		18.06	28707.1		18.06	18159.9		18.06	8559.24		18.06	-1230.58
18.07	39873.1		18.07	28695.9		18.07	18144		18.07	8366.58		18.07	-1176.18
18.08	40109.7		18.08	28758.7		18.08	18179.8		18.08	8564.78		18.08	-1138.46
18.09	39990.7		18.09	28705.8		18.09	18160.3		18.09	8592.25		18.09	-1223.44
18.1	40024.9		18.1	28722.4		18.1	17976.3		18.1	8500.04		18.1	-1241.68
18.11	40190.6		18.11	28697		18.11	18005.3		18.11	8379.69		18.11	-1220.43
18.12	40130.5		18.12	28670		18.12	18034.6		18.12	8333.05		18.12	-1114.41
18.13	40028.6		18.13	28747.2		18.13	18236.1		18.13	8403.29		18.13	-1118.58
18.14	40151.9		18.14	28733.6		18.14	18220.2		18.14	8477.35		18.14	-1180.34
18.15	40187.3		18.15	28622.9		18.15	18155.3		18.15	8562.71		18.15	-1145.61
18.16	40315.7		18.16	28611.2		18.16	18153		18.16	8463.12		18.16	-1201.37
18.17	40083.6		18.17	28649.7		18.17	18084.6		18.17	8380.3		18.17	-1027.98
18.18	39997.3		18.18	28832.9		18.18	18069.1		18.18	8452.24		18.18	-1045.79
18.19	40051.4		18.19	28837.6		18.19	18157.1		18.19	8353.14		18.19	-1104.44
18.2	39936.2		18.2	28664.7		18.2	18112.1		18.2	8448.05		18.2	-1086.58
18.21	40225.7		18.21	28687.3		18.21	18046.8		18.21	8344.41		18.21	-1208.12
18.22	40054.1		18.22	28639.9		18.22	18068.8		18.22	8398.22		18.22	-1216.13
18.23	40265.3		18.23	28781.9		18.23	18018.8		18.23	8273.47		18.23	-1175.53
18.24	40258.4		18.24	28639.4		18.24	18129.9		18.24	8441.82		18.24	-1197.99
18.25	40163.9		18.25	28716.5		18.25	17953.7		18.25	8398.4		18.25	-1065.53
18.26	40241		18.26	28829.4		18.26	18057		18.26	8437.11		18.26	-1106.42
18.27	39872.1		18.27	28786.4		18.27	18047.2		18.27	8463.88		18.27	-1148.27
18.28	40118.2		18.28	28705.2		18.28	18130		18.28	8434.19		18.28	-1130.61
18.29	40116.5		18.29	28793.8		18.29	18041.4		18.29	8529.03		18.29	-1229.48
18.3	40326.9		18.3	28685.3		18.3	18105.9		18.3	8381.16		18.3	-1211.67
18.31	40347.1		18.31	28638.3		18.31	18153.4		18.31	8369.43		18.31	-1202.83
18.32	40090.1		18.32	28751.7		18.32	18090.4		18.32	8491.55		18.32	-1088.81
18.33	40043.7		18.33	28725.5		18.33	18000.9		18.33	8436.49		18.33	-1097.89
18.34	39881.8		18.34	28714.8		18.34	18102.4		18.34	8543.1		18.34	-1183.5
18.35	40027.3		18.35	28594.4		18.35	18151.4		18.35	8564.26		18.35	-1129.19
18.36	40089		18.36	28538.3		18.36	18160.7		18.36	8572.71		18.36	-1167.54
18.37	40064.3		18.37	28703.4		18.37	18093.9		18.37	8379.88		18.37	-1161.68
18.38	40169.7		18.38	28649.3		18.38	17980.4		18.38	8487.13		18.38	-1079.65
18.39	40120.2		18.39	28677.8		18.39	18038.4		18.39	8481.72		18.39	-1137.78
18.4	40139.5		18.4	28770.5		18.4	18029		18.4	8572.62		18.4	-1048.42
18.41	40099		18.41	28697.2		18.41	18020.1		18.41	8455.56		18.41	-1084.78
18.42	40022.6		18.42	28674.4		18.42	18004		18.42	8440.17		18.42	-1144.49
18.43	40287.6		18.43	28645.8		18.43	18027.5		18.43	8427.98		18.43	-1159.17
18.44	40059.7		18.44	28718.6		18.44	17987.5		18.44	8390.38		18.44	-1278.34
18.45	40051.9		18.45	28780.6		18.45	18184.1		18.45	8444.83		18.45	-1263.76
18.46	39968.6		18.46	28734.8		18.46	18109.5		18.46	8464.12		18.46	-1170.32
18.47	40029.2		18.47	28720.8		18.47	18060		18.47	8384.8		18.47	-1237.09
18.48	40012.8		18.48	28776.7		18.48	18255.2		18.48	8450.72		18.48	-1133.64
18.49	39986.5		18.49	28704.1		18.49	18222.5		18.49	8458.09		18.49	-1132.61
18.5	40076.8		18.5	28704.7		18.5	18062.1		18.5	8492.49		18.5	-1169.44
18.51	40112.3		18.51	28857.3		18.51	17948.7		18.51	8480.08		18.51	-1242.22
18.52	39988.4		18.52	28802.3		18.52	18015.1		18.52	8453.02		18.52	-1134.49
18.53	40097.2		18.53	28739.9		18.53	17986.4		18.53	8508.56		18.53	-1194.45
18.54	40136.3		18.54	28610.5		18.54	18096.2		18.54	8609.16		18.54	-1143.95
18.55	40287		18.55	28724.5		18.55	18099		18.55	8427.83		18.55	-1181.4
18.56	40102		18.56	28703.9		18.56	18096.5		18.56	8303.69		18.56	-1165.28
18.57	39906.4		18.57	28779.4		18.57	18070		18.57	8485.25		18.57	-1154.02
18.58	40194.5		18.58	28738.9		18.58	18114.5		18.58	8455.42		18.58	-1025.16
18.59	40102.3		18.59	28630.2		18.59	18090.9		18.59	8519.46		18.59	-1139.23
18.6	40185.5		18.6	28681.9		18.6	18085.4		18.6	8471.41		18.6	-1131.26
18.61	40040.9		18.61	28735.1		18.61	18053.8		18.61	8541.99		18.61	-1219.59
18.62	39935.1		18.62	28751.5		18.62	18038.5		18.62	8416.2		18.62	-1173.47
18.63	40146.2		18.63	28760.7		18.63	18192.2		18.63	8457.18		18.63	-1067.09
18.64	39856.6		18.64	28865.4		18.64	18080.5		18.64	8473.43		18.64	-1185.93
18.65	40046.1		18.65	28669.8		18.65	18085.3		18.65	8484.74		18.65	-1165.89
18.66	40304.3		18.66	28704		18.66	17951		18.66	8510.32		18.66	-1078.11
18.67	40062.1		18.67	28703.9		18.67	18042.2		18.67	8577.99		18.67	-1041.67
18.68	39980.3		18.68	28699.5		18.68	18049.4		18.68	8427.58		18.68	-1160.36
18.69	40311.6		18.69	28621.6		18.69	18191.6		18.69	8316.97		18.69	-1030.44
18.7	40294.6		18.7	28720.6		18.7	18007.8		18.7	8455.54		18.7	-1131.79
18.71	39925.8		18.71	28651.1		18.71	18118.7		18.71	8394.94		18.71	-1241.2
18.72	40139.8		18.72	28672.5		18.72	18061.2		18.72	8485.37		18.72	-1222.69
18.73	39896.3		18.73	28639		18.73	18172.9		18.73	8619.11		18.73	-1186.69
18.74	39924.4		18.74	28647.3		18.74	18113.9		18.74	8493.99		18.74	-1071.15
18.75	40050.9		18.75	28716.5		18.75	18160.1		18.75	8408.37		18.75	-1134.93
18.76	40045		18.76	28734.8		18.76	18103		18.76	8244.82		18.76	-1219.53
18.77	40003.8		18.77	28574.4		18.77	18120		18.77	8531.9		18.77	-1250.45
18.78	39942.7		18.78	28708.2		18.78	18112.4		18.78	8354.28		18.78	-1102.89
18.79	40226.1		18.79	28769.9		18.79	18086		18.79	8353.55		18.79	-1245.68
18.8	40244.7		18.8	28725.2		18.8	18087.2		18.8	8516.24		18.8	-1210.44
18.81	40149.5		18.81	28645.8		18.81	18036.8		18.81	8449.24		18.81	-1236.77
18.82	39953.2		18.82	28722.9		18.82	18198.9		18.82	8330.51		18.82	-1271.43
18.83	39943.5		18.83	28612.5		18.83	18110		18.83	8359.58		18.83	-1133.31
18.84	40084.8		18.84	28618.5		18.84	18069.2		18.84	8505.01		18.84	-1157.96
18.85	40183		18.85	28605.2		18.85	18058.4		18.85	8469.92		18.85	-1129.93
18.86	40181.6		18.86	28555.6		18.86	18056.4		18.86	8342.77		18.86	-1164.28
18.87	40191.2		18.87	28622.8		18.87	18042.2		18.87	8367.66		18.87	-1124.54
18.88	40243.9		18.88	28570.3		18.88	18148.8		18.88	8511.39		18.88	-1102.72
18.89	40212.6		18.89	28759.2		18.89	18109.1		18.89	8442.03		18.89	-1176.97
18.9	40205.2		18.9	28620.2		18.9	18113.5		18.9	8304.13		18.9	-1260.12
18.91	40133.7		18.91	28652.3		18.91	18170.4		18.91	8433.94		18.91	-1155.25
18.92	39914.2		18.92	28608.2		18.92	18008.1		18.92	8438.58		18.92	-1236.19
18.93	40026.1		18.93	28633.3		18.93	18180.1		18.93	8441.2		18.93	-1153.92
18.94	40162.4		18.94	28672.2		18.94	17934.5		18.94	8412.17		18.94	-1218.06
18.95	40117.5		18.95	28664.6		18.95	18100.5		18.95	8314.62		18.95	-1163.24
18.96	40093.8		18.96	28693.8		18.96	18055.9		18.96	8452.44		18.96	-1070.44
18.97	40268.9		18.97	28701		18.97	18138.9		18.97	8410.93		18.97	-1020.53
18.98	40154.8		18.98	28630.1		18.98	17992.9		18.98	8334.14		18.98	-1207.79
18.99	39879.6		18.99	28487.6		18.99	18113.2		18.99	8327.77		18.99	-1173.46
19	39867.4		19	28625.9		19	18154.2		19	8415.61		19	-1136.05
19.01	39904.7		19.01	28666.9		19.01	17983.5		19.01	8407.73		19.01	-1295.16
19.02	40020.6		19.02	28672		19.02	18112.1		19.02	8439.19		19.02	-1127.27
19.03	40117.3		19.03	28762.1		19.03	18122.4		19.03	8430.47		19.03	-1103.56
19.04	40241.7		19.04	28812.7		19.04	18176.2		19.04	8527.93		19.04	-1062.67
19.05	40092.7		19.05	28689.6		19.05	18159.5		19.05	8506.83		19.05	-1172.49
19.06	40000.7		19.06	28839.9		19.06	18041.1		19.06	8538.79		19.06	-1084
19.07	40012.9		19.07	28623.8		19.07	18090.1		19.07	8419.01		19.07	-1116.38
19.08	39976.7		19.08	28688.8		19.08	18020.1		19.08	8576.84		19.08	-1100.25
19.09	40102.4		19.09	28650.4		19.09	18019.6		19.09	8497.46		19.09	-1165.42
19.1	40062.2		19.1	28702.5		19.1	18093.5		19.1	8697.58		19.1	-1138.24
19.11	40029.4		19.11	28759.3		19.11	18136.4		19.11	8585.93		19.11	-1159.78
19.12	40044.3		19.12	28790.1		19.12	18015.8		19.12	8594.49		19.12	-1174.57
19.13	39986.9		19.13	28695.7		19.13	17996.5		19.13	8561.81		19.13	-1044.37
19.14	40243		19.14	28755		19.14	18084.1		19.14	8536.53		19.14	-1155.18
19.15	40128.8		19.15	28708.2		19.15	18088.9		19.15	8482.31		19.15	-1034.49
19.16	39962.9		19.16	28816.7		19.16	17979		19.16	8460.08		19.16	-1129.11
19.17	40049.5		19.17	28705.1		19.17	18098.5		19.17	8321.63		19.17	-1167.9
19.18	40117.9		19.18	28663.3		19.18	18120.1		19.18	8376.34		19.18	-1152.81
19.19	40055.2		19.19	28844		19.19	18186.3		19.19	8470.03		19.19	-1043.78
19.2	40172.8		19.2	28639.7		19.2	18202		19.2	8570.77		19.2	-1029.49
19.21	40026.2		19.21	28698.6		19.21	18084.8		19.21	8346.36		19.21	-1060.59
19.22	40046		19.22	28679.4		19.22	18052.1		19.22	8432.08		19.22	-1200.76
19.23	40229		19.23	28630.1		19.23	18038.3		19.23	8446.61		19.23	-1183.02
19.24	40217.1		19.24	28803.4		19.24	18209.4		19.24	8354.69		19.24	-1191.55
19.25	40072.1		19.25	28679.3		19.25	18250		19.25	8479.06		19.25	-1098.35
19.26	39985.3		19.26	28678.2		19.26	18003.2		19.26	8485.72		19.26	-1142.66
19.27	40010.4		19.27	28657.1		19.27	17938.7		19.27	8433.58		19.27	-1046.21
19.28	40069.7		19.28	28761.8		19.28	18036.6		19.28	8478.09		19.28	-1152.99
19.29	39993.4		19.29	28739.5		19.29	18201.2		19.29	8394.41		19.29	-1021.75
19.3	40122.8		19.3	28569.6		19.3	18039.2		19.3	8435.42		19.3	-1079.25
19.31	40203.1		19.31	28675.6		19.31	18120.8		19.31	8380.42		19.31	-960.488
19.32	40226.3		19.32	28706.1		19.32	18181		19.32	8314.98		19.32	-1021.67
19.33	40201.9		19.33	28731.3		19.33	18219.1		19.33	8396.99		19.33	-1228.57
19.34	40045.5		19.34	28495.6		19.34	18036		19.34	8616.49		19.34	-1174.54
19.35	40148.2		19.35	28900		19.35	18049.2		19.35	8297.34		19.35	-1115.07
19.36	40213		19.36	28805.1		19.36	18055.6		19.36	8284.58		19.36	-1139.7
19.37	40202.6		19.37	28759.4		19.37	18154.2		19.37	8474.58		19.37	-1165.52
19.38	40335.1		19.38	28645.5		19.38	18089.1		19.38	8496.44		19.38	-1124.77
19.39	40091.8		19.39	28706.3		19.39	18046.5		19.39	8417.87		19.39	-999.614
19.4	40166.4		19.4	28599.9		19.4	18136		19.4	8468.29		19.4	-1026.7
19.41	40184.8		19.41	28638.3		19.41	18171.4		19.41	8456.92		19.41	-1222.06
19.42	39968.6		19.42	28602.1		19.42	18075.5		19.42	8487.97		19.42	-1039.84
19.43	40298.8		19.43	28702.3		19.43	18081.1		19.43	8447.48		19.43	-1117.66
19.44	40081.4		19.44	28705		19.44	18108.8		19.44	8435.19		19.44	-1118.71
19.45	40319.7		19.45	28855		19.45	18127.5		19.45	8533.88		19.45	-1170.84
19.46	40174.2		19.46	28566.7		19.46	18177.6		19.46	8549.09		19.46	-1181.93
19.47	40032.2		19.47	28664.2		19.47	18100.2		19.47	8548.5		19.47	-1147.71
19.48	40041.4		19.48	28560.9		19.48	18175		19.48	8461.14		19.48	-1056.89
19.49	40123.4		19.49	28559.1		19.49	17979.4		19.49	8409.76		19.49	-1213.4
19.5	40147.3		19.5	28685.1		19.5	18151.4		19.5	8352.95		19.5	-1196.27
19.51	40103.6		19.51	28807.8		19.51	18080.4		19.51	8501.21		19.51	-1130.53
19.52	40292.9		19.52	28677.7		19.52	18003.2		19.52	8408.47		19.52	-1229.12
19.53	40238.5		19.53	28716.9		19.53	18052.6		19.53	8326.32		19.53	-1050.55
19.54	40321.9		19.54	28861		19.54	18026.2		19.54	8346.07		19.54	-1125.09
19.55	39959.8		19.55	28771.1		19.55	18076.9		19.55	8380.98		19.55	-1088.82
19.56	40245.3		19.56	28707.2		19.56	18071.7		19.56	8279.55		19.56	-1175.98
19.57	40252.4		19.57	28763.2		19.57	18147.4		19.57	8299.35		19.57	-1181.33
19.58	40149.9		19.58	28513.8		19.58	18113		19.58	8507.18		19.58	-1136.86
19.59	39994.9		19.59	28627.2		19.59	18060.6		19.59	8277.89		19.59	-1163.95
19.6	40202		19.6	28506.6		19.6	18080.3		19.6	8330.83		19.6	-1218.2
19.61	40129.2		19.61	28639.9		19.61	18100.3		19.61	8376.58		19.61	-985.195
19.62	40181.4		19.62	28665.1		19.62	18141.4		19.62	8367.52		19.62	-1068.53
19.63	40307.1		19.63	28829.1		19.63	18111		19.63	8386.57		19.63	-1154.29
19.64	40281.9		19.64	28720.5		19.64	18110.5		19.64	8407.64		19.64	-1133.39
19.65	40202.1		19.65	28615.4		19.65	18047.8		19.65	8400.33		19.65	-1140.03
19.66	40172.2		19.66	28692.2		19.66	18184.4		19.66	8433.92		19.66	-1093.56
19.67	40232.5		19.67	28774.6		19.67	18148.1		19.67	8468.86		19.67	-1134.88
19.68	40122.2		19.68	28733.9		19.68	18228.1		19.68	8369.78		19.68	-1134.35
19.69	40268.5		19.69	28788.7		19.69	18038.4		19.69	8384.78		19.69	-1162.2
19.7	40244.9		19.7	28681.8		19.7	17971.6		19.7	8378.65		19.7	-1191.38
19.71	39989.2		19.71	28670.7		19.71	18126.8		19.71	8443.56		19.71	-1183.46
19.72	40181.4		19.72	28702.2		19.72	18161.1		19.72	8313.24		19.72	-1073.87
19.73	40211.5		19.73	28841.8		19.73	18099		19.73	8327.47		19.73	-1157.47
19.74	40017		19.74	28736.1		19.74	18009.4		19.74	8360.61		19.74	-1217.53
19.75	39947.8		19.75	28586.6		19.75	17997.2		19.75	8316.25		19.75	-1207.77
19.76	40013.4		19.76	28679.7		19.76	18081.4		19.76	8416.58		19.76	-1201.16
19.77	40369.5		19.77	28625.5		19.77	18030		19.77	8311.03		19.77	-1071.47
19.78	40126.4		19.78	28517.9		19.78	18107.4		19.78	8426.23		19.78	-1157.92
19.79	40123.3		19.79	28653.9		19.79	18012.1		19.79	8468.35		19.79	-1077.07
19.8	40082.4		19.8	28770.5		19.8	18097.8		19.8	8415.72		19.8	-1197.02
19.81	40188.3		19.81	28806.3		19.81	17976		19.81	8240.73		19.81	-1144.25
19.82	40093		19.82	28654.3		19.82	18091.5		19.82	8450.35		19.82	-1221.45
19.83	40284.4		19.83	28588.7		19.83	18045.2		19.83	8426.48		19.83	-1058.47
19.84	40104.7		19.84	28592.8		19.84	18182		19.84	8443.39		19.84	-1268.99
19.85	40116.9		19.85	28644		19.85	18069.6		19.85	8425.18		19.85	-1287.26
19.86	40112.3		19.86	28647		19.86	18138.8		19.86	8338.86		19.86	-1202.16
19.87	40184.3		19.87	28803.4		19.87	17910.5		19.87	8408.25		19.87	-1220.24
19.88	40092.6		19.88	28776.2		19.88	18025.6		19.88	8273.34		19.88	-1137.53
19.89	40323.3		19.89	28758.2		19.89	18081.8		19.89	8458.62		19.89	-1217.93
19.9	40003.3		19.9	28742.7		19.9	18016.7		19.9	8495.05		19.9	-1127.07
19.91	40163.3		19.91	28698.8		19.91	17974.2		19.91	8358.98		19.91	-1168.95
19.92	40324.5		19.92	28680.1		19.92	18224.5		19.92	8263.46		19.92	-1149.16
19.93	40200.6		19.93	28754.6		19.93	17987.6		19.93	8423.94		19.93	-1138.87
19.94	40117.4		19.94	28930.2		19.94	17953.9		19.94	8518.24		19.94	-1065.22
19.95	40049.4		19.95	28716.8		19.95	18169.6		19.95	8427.63		19.95	-1101.61
19.96	40248.6		19.96	28777.7		19.96	18121.7		19.96	8454.66		19.96	-1132.11
19.97	40292.6		19.97	28742.3		19.97	18001		19.97	8358.78		19.97	-1061.04
19.98	40113.4		19.98	28881.9		19.98	18060.3		19.98	8473.42		19.98	-1036.66
19.99	40122		19.99	28620.7		19.99	18092.2		19.99	8476.01		19.99	-1142.41
20	40163.1		20	28669.5		20	18122.9		20	8362.92		20	-1160.55
20.01	40060.1		20.01	28839.1		20.01	18099.2		20.01	8347.82		20.01	-1115.32
20.02	40265.9		20.02	28703.4		20.02	18049.5		20.02	8452.46		20.02	-1081.63
20.03	40162		20.03	28579.8		20.03	18060.8		20.03	8353.11		20.03	-1132.63
20.04	40188.6		20.04	28642.7		20.04	18031.7		20.04	8404.19		20.04	-1130.88
20.05	40309.3		20.05	28801.5		20.05	18058.1		20.05	8505.74		20.05	-1190.36
20.06	40065.7		20.06	28879.3		20.06	18151.9		20.06	8451.1		20.06	-1136.55
20.07	40222		20.07	28709.2		20.07	18143.6		20.07	8573.39		20.07	-1035.95
20.08	40233.6		20.08	28701.2		20.08	18128.6		20.08	8536.16		20.08	-1131.92
20.09	39864.4		20.09	28729.3		20.09	18086.8		20.09	8552.23		20.09	-1181
20.1	39978.1		20.1	28850.9		20.1	17992		20.1	8409.03		20.1	-1150.14
20.11	39957.6		20.11	28823.5		20.11	18111.5		20.11	8434.09		20.11	-1159.59
20.12	40183.1		20.12	28899.9		20.12	18076.4		20.12	8480.05		20.12	-1137.97
20.13	40217.4		20.13	28737.9		20.13	18234.4		20.13	8310.6		20.13	-1183.75
20.14	40123.8		20.14	28719.8		20.14	18197.9		20.14	8305.07		20.14	-1104.59
20.15	40212.9		20.15	28793.7		20.15	17998.2		20.15	8537.98		20.15	-1086.44
20.16	40061.2		20.16	28806		20.16	18131.9		20.16	8509.3		20.16	-1132.52
20.17	39968.7		20.17	28683.7		20.17	18277.5		20.17	8429.65		20.17	-1145.89
20.18	40114.5		20.18	28779.9		20.18	18089.5		20.18	8387.02		20.18	-1237.98
20.19	40320		20.19	28783.5		20.19	18159.3		20.19	8409.05		20.19	-1066.35
20.2	40233.1		20.2	28798.8		20.2	18069.3		20.2	8404.42		20.2	-1063.23
20.21	40063.6		20.21	28923.9		20.21	18085.1		20.21	8310.82		20.21	-1094.96
20.22	40127		20.22	28662		20.22	18085.5		20.22	8386.5		20.22	-1090.79
20.23	40256.6		20.23	28681.4		20.23	18081.4		20.23	8481.21		20.23	-1046.78
20.24	40017.4		20.24	28587.1		20.24	17999		20.24	8494.3		20.24	-1193.21
20.25	40132.1		20.25	28600.2		20.25	18143.8		20.25	8387.22		20.25	-1100.26
20.26	39812		20.26	28729.7		20.26	18026.6		20.26	8402.64		20.26	-1000.02
20.27	40020		20.27	28862.1		20.27	18104.5		20.27	8452.3		20.27	-1075.09
20.28	40181.2		20.28	28807.5		20.28	18123.7		20.28	8339.27		20.28	-1010.72
20.29	40056.2		20.29	28803.2		20.29	18007.8		20.29	8470.88		20.29	-1129.97
20.3	40066.1		20.3	28735.9		20.3	18045.6		20.3	8402.11		20.3	-1184.17
20.31	40174.4		20.31	28669.1		20.31	17993		20.31	8276.13		20.31	-1228.73
20.32	40064		20.32	28733.9		20.32	18092.8		20.32	8408.82		20.32	-1169.59
20.33	40074.9		20.33	28711.4		20.33	17978		20.33	8397.18		20.33	-1158.48
20.34	40201.1		20.34	28682.3		20.34	18092.9		20.34	8388.57		20.34	-1188.69
20.35	40052.7		20.35	28796.1		20.35	18056.1		20.35	8398.96		20.35	-1100.57
20.36	40260.3		20.36	28624.7		20.36	17975.8		20.36	8371.02		20.36	-1031.9
20.37	40101.9		20.37	28767.6		20.37	18158.2		20.37	8426.86		20.37	-1191.02
20.38	40275		20.38	28732.8		20.38	17985.1		20.38	8243.94		20.38	-978.291
20.39	40241.9		20.39	28801.6		20.39	18075.5		20.39	8308.33		20.39	-1075.49
20.4	40018		20.4	28684.3		20.4	18103.5		20.4	8429.76		20.4	-1045.04
20.41	39980.9		20.41	28762.7		20.41	18129.4		20.41	8491.81		20.41	-1140.82
20.42	40195.4		20.42	28717.7		20.42	18211.9		20.42	8445.1		20.42	-1086.98
20.43	40122		20.43	28838.4		20.43	18129.3		20.43	8357.09		20.43	-1052.78
20.44	40234.1		20.44	28749.8		20.44	18029.7		20.44	8480.75		20.44	-1055.22
20.45	40219.1		20.45	28789.3		20.45	18146		20.45	8448.58		20.45	-1122.64
20.46	40317.7		20.46	28848.3		20.46	18251		20.46	8408.43		20.46	-1002.06
20.47	40171		20.47	28822.8		20.47	18168.3		20.47	8426.8		20.47	-1070.72
20.48	40297.8		20.48	28793.5		20.48	18207.8		20.48	8355.05		20.48	-1144.59
20.49	40277.4		20.49	28688.8		20.49	18138.2		20.49	8398.4		20.49	-1163.91
20.5	40175		20.5	28836		20.5	18235.7		20.5	8392.83		20.5	-1145.53
20.51	40013.5		20.51	28876.3		20.51	18085.5		20.51	8385.19		20.51	-1133.22
20.52	40105.2		20.52	28697.2		20.52	18051.3		20.52	8371.35		20.52	-1157.42
20.53	40091.9		20.53	28575.3		20.53	18193.5		20.53	8419.87		20.53	-1234.69
20.54	40046.7		20.54	28616.9		20.54	18156.7		20.54	8561.38		20.54	-1274.58
20.55	40311.4		20.55	28900.6		20.55	18052		20.55	8449.49		20.55	-1089.12
20.56	40213.4		20.56	28748.8		20.56	17963.8		20.56	8340.5		20.56	-1037.29
20.57	39999.1		20.57	28693.5		20.57	18121.9		20.57	8352.89		20.57	-1148.34
20.58	40085.3		20.58	28647.5		20.58	18056.2		20.58	8232.85		20.58	-1129.84
20.59	40031.7		20.59	28710.3		20.59	18054.5		20.59	8364.62		20.59	-938.904
20.6	40125.1		20.6	28617.9		20.6	18019.2		20.6	8442.24		20.6	-1021.53
20.61	40112.6		20.61	28662.2		20.61	18084.8		20.61	8299.38		20.61	-1050.2
20.62	40239.9		20.62	28623		20.62	18047.2		20.62	8333.56		20.62	-1080.17
20.63	40029.4		20.63	28748.2		20.63	17916.6		20.63	8474.36		20.63	-1224.63
20.64	40266.4		20.64	28776.1		20.64	18025.1		20.64	8284.06		20.64	-1111.71
20.65	40207.7		20.65	28734.9		20.65	18031.5		20.65	8154.87		20.65	-1028.84
20.66	40238.8		20.66	28777.2		20.66	18186.9		20.66	8345.65		20.66	-1123.21
20.67	40255.8		20.67	28789.6		20.67	17992.2		20.67	8358.18		20.67	-1132.66
20.68	40217.5		20.68	28702.8		20.68	18129.1		20.68	8296.83		20.68	-1126.51
20.69	40101.9		20.69	28803.3		20.69	18170.1		20.69	8412.08		20.69	-1181.92
20.7	40243.9		20.7	28845.8		20.7	18056		20.7	8415.72		20.7	-1240.49
20.71	40302		20.71	28733.4		20.71	18145.3		20.71	8428.02		20.71	-1247.32
20.72	40229.1		20.72	28742.8		20.72	18108.5		20.72	8444.49		20.72	-1161.29
20.73	39994.5		20.73	28590.8		20.73	18123.7		20.73	8329.86		20.73	-1152.56
20.74	40052.1		20.74	28684.6		20.74	18098.9		20.74	8423.06		20.74	-1074.08
20.75	40019.2		20.75	28672.7		20.75	18073.4		20.75	8379.13		20.75	-1084.88
20.76	40016.4		20.76	28650.1		20.76	18025.9		20.76	8486.48		20.76	-1102.08
20.77	40215.8		20.77	28695		20.77	18078.4		20.77	8330.3		20.77	-1153.64
20.78	40249		20.78	28711		20.78	18102.6		20.78	8387.65		20.78	-1154.63
20.79	40126.2		20.79	28720.6		20.79	18130.1		20.79	8349.84		20.79	-1138
20.8	40148.4		20.8	28684.8		20.8	18106.4		20.8	8504.35		20.8	-1182.31
20.81	40242.3		20.81	28677.5		20.81	18110.5		20.81	8509.28		20.81	-1193.03
20.82	40019.3		20.82	28675.2		20.82	18013.5		20.82	8382.72		20.82	-1177.16
20.83	40143.2		20.83	28769.3		20.83	18129.5		20.83	8358		20.83	-1153.67
20.84	40173.1		20.84	28679.6		20.84	18104		20.84	8413.44		20.84	-1123.3
20.85	40106.5		20.85	28641.5		20.85	18105.8		20.85	8362.75		20.85	-1123.63
20.86	40161.4		20.86	28722.9		20.86	17923.4		20.86	8332.51		20.86	-1103.37
20.87	40095.6		20.87	28797.4		20.87	17971		20.87	8449.74		20.87	-1171.38
20.88	40067.3		20.88	28831.8		20.88	18010.2		20.88	8488.37		20.88	-1252.33
20.89	40208.8		20.89	28558.5		20.89	18061.9		20.89	8348.09		20.89	-1214.45
20.9	40193.2		20.9	28656.1		20.9	18069.9		20.9	8333.13		20.9	-1091.03
20.91	40131.7		20.91	28667.8		20.91	18031		20.91	8375.86		20.91	-1165.83
20.92	39906.8		20.92	28804.4		20.92	18256.7		20.92	8401.33		20.92	-1245.5
20.93	40007.9		20.93	28732.6		20.93	18068.8		20.93	8299.02		20.93	-1207.35
20.94	40006.4		20.94	28503.6		20.94	18046.1		20.94	8301.05		20.94	-1151.29
20.95	40198.8		20.95	28649.3		20.95	18144.7		20.95	8497.32		20.95	-1152.18
20.96	39890		20.96	28590.6		20.96	18015.8		20.96	8385.61		20.96	-1186.68
20.97	39971.9		20.97	28698.4		20.97	18070.5		20.97	8367.88		20.97	-1225.57
20.98	40247.5		20.98	28784.7		20.98	18116.8		20.98	8364.03		20.98	-1182.63
20.99	40031.6		20.99	28787		20.99	18122.7		20.99	8578.74		20.99	-1189.58
21	40151.9		21	28587.8		21	17948.1		21	8416.4		21	-1221.58
21.01	40085.6		21.01	28782.1		21.01	18055.2		21.01	8476.27		21.01	-1174.69
21.02	40226.6		21.02	28542.9		21.02	18061.7		21.02	8399.89		21.02	-1193.03
21.03	40056.9		21.03	28678.5		21.03	18053.9		21.03	8476.03		21.03	-1087.05
21.04	40136.9		21.04	28752.5		21.04	18135.4		21.04	8453.94		21.04	-1031.28
21.05	40024.6		21.05	28717.4		21.05	17999.1		21.05	8353.31		21.05	-1022.76
21.06	40052		21.06	28623.2		21.06	18096.2		21.06	8303.1		21.06	-1117.39
21.07	40237.1		21.07	28887.5		21.07	18097.8		21.07	8443.02		21.07	-1156.98
21.08	40270.7		21.08	28750.9		21.08	18102.6		21.08	8401.39		21.08	-1151.97
21.09	40105.2		21.09	28500.5		21.09	18110.2		21.09	8374.84		21.09	-1233.81
21.1	40161.3		21.1	28712.3		21.1	18097.1		21.1	8429.37		21.1	-1139.28
21.11	40210.3		21.11	28673.2		21.11	18074		21.11	8425.18		21.11	-1051.63
21.12	39956.5		21.12	28615.8		21.12	18200.7		21.12	8432.45		21.12	-1102.47
21.13	40167.4		21.13	28776.6		21.13	18105.9		21.13	8283.93		21.13	-1218.32
21.14	40166.6		21.14	28590.1		21.14	18156.6		21.14	8471.13		21.14	-1284.26
21.15	40128.9		21.15	28541.7		21.15	18083.4		21.15	8458.76		21.15	-1205.95
21.16	40111.1		21.16	28708.6		21.16	18085.2		21.16	8353.55		21.16	-1252.12
21.17	40196.6		21.17	28745.7		21.17	18131.7		21.17	8415.01		21.17	-1072.57
21.18	39984.1		21.18	28590.1		21.18	18089.5		21.18	8408.88		21.18	-1131.59
21.19	39918.1		21.19	28644.3		21.19	18094.5		21.19	8407.6		21.19	-1018.14
21.2	39963		21.2	28756.7		21.2	18213.8		21.2	8441.5		21.2	-1088.17
21.21	40026.2		21.21	28635.1		21.21	18117.4		21.21	8300.64		21.21	-1117.15
21.22	39953.8		21.22	28609.5		21.22	18079.1		21.22	8467.4		21.22	-1145.03
21.23	40156.6		21.23	28581.3		21.23	18125.2		21.23	8439.28		21.23	-1204.55
21.24	40119.8		21.24	28627.7		21.24	17983.1		21.24	8332.96		21.24	-1186.23
21.25	40409.8		21.25	28634.8		21.25	18039.4		21.25	8366.56		21.25	-1176.65
21.26	40155.4		21.26	28587.7		21.26	17990.2		21.26	8498.02		21.26	-1177.96
21.27	40016.9		21.27	28567.9		21.27	18030.5		21.27	8475.95		21.27	-1150.78
21.28	40252.3		21.28	28692.1		21.28	17967.2		21.28	8300.61		21.28	-1110.62
21.29	40284.8		21.29	28565.6		21.29	18005.2		21.29	8342.54		21.29	-1181.65
21.3	40545.9		21.3	28877.9		21.3	18132.8		21.3	8511.02		21.3	-1144.14
21.31	40114.6		21.31	28812.3		21.31	18252.7		21.31	8451.87		21.31	-1139.54
21.32	40154.4		21.32	28768.9		21.32	18021.6		21.32	8500.63		21.32	-1059.69
21.33	39934.7		21.33	28651.9		21.33	18070.1		21.33	8538.1		21.33	-1164.6
21.34	40320.1		21.34	28648.1		21.34	18047.1		21.34	8561.08		21.34	-1032.61
21.35	40032.3		21.35	28606.4		21.35	18077.5		21.35	8336.17		21.35	-1146.78
21.36	40042.5		21.36	28653		21.36	18197		21.36	8333.69		21.36	-1139.81
21.37	40055.3		21.37	28643		21.37	18143.6		21.37	8405.51		21.37	-1165.31
21.38	40050.1		21.38	28608.6		21.38	18159.2		21.38	8464.26		21.38	-1155.54
21.39	40152.9		21.39	28666.8		21.39	18090.3		21.39	8344.13		21.39	-1187.89
21.4	40066.7		21.4	28583.7		21.4	18147.1		21.4	8423.83		21.4	-1074.48
21.41	40129.3		21.41	28597.2		21.41	18125		21.41	8392.19		21.41	-1157.98
21.42	40124.8		21.42	28607.5		21.42	18107.5		21.42	8335.86		21.42	-1144.22
21.43	40096.7		21.43	28656.9		21.43	18110.9		21.43	8340.14		21.43	-1170.31
21.44	39987.6		21.44	28697.4		21.44	18038.6		21.44	8374.5		21.44	-1172.95
21.45	40093.2		21.45	28532.1		21.45	18054.8		21.45	8537.29		21.45	-1171.45
21.46	40269.6		21.46	28734.1		21.46	18086.5		21.46	8284.15		21.46	-1159.77
21.47	40150.2		21.47	28605.2		21.47	18073.3		21.47	8318.35		21.47	-1074
21.48	40246.1		21.48	28656.4		21.48	18073.4		21.48	8457.56		21.48	-1165.05
21.49	40243.4		21.49	28624.2		21.49	18155.6		21.49	8472.62		21.49	-1064.63
21.5	40189.5		21.5	28716.9		21.5	18059.1		21.5	8316.92		21.5	-1174.64
21.51	40033		21.51	28676.6		21.51	18154.3		21.51	8499.18		21.51	-1040.81
21.52	39961.4		21.52	28808.2		21.52	18055.3		21.52	8584.59		21.52	-1174.37
21.53	39926.5		21.53	28768.7		21.53	18082.1		21.53	8367.69		21.53	-1140.33
21.54	40098.6		21.54	28616.3		21.54	18106.6		21.54	8374.59		21.54	-1148.28
21.55	40108.2		21.55	28633.1		21.55	18125.2		21.55	8363.42		21.55	-1055.55
21.56	39814.3		21.56	28630.5		21.56	18146.5		21.56	8455.4		21.56	-1106.13
21.57	40002		21.57	28626.8		21.57	18005.4		21.57	8472.84		21.57	-1129.98
21.58	40163.7		21.58	28778.4		21.58	18124.9		21.58	8418.03		21.58	-1124.36
21.59	40117.3		21.59	28661.2		21.59	18095.8		21.59	8384.52		21.59	-1148.42
21.6	40056.5		21.6	28604.6		21.6	18094.3		21.6	8383.5		21.6	-1158.85
21.61	40042.6		21.61	28726.6		21.61	18114.3		21.61	8382.94		21.61	-1139.95
21.62	40333.8		21.62	28615.4		21.62	18063.8		21.62	8419.42		21.62	-1171.13
21.63	40045.9		21.63	28649.4		21.63	18067.7		21.63	8310.05		21.63	-1230.07
21.64	40135.9		21.64	28729.9		21.64	18001.3		21.64	8317.08		21.64	-1061.53
21.65	40323.8		21.65	28618.1		21.65	18005.3		21.65	8503.75		21.65	-1067
21.66	40142.9		21.66	28629.7		21.66	17984.7		21.66	8538.54		21.66	-1162.39
21.67	40280		21.67	28623.6		21.67	18103		21.67	8313.7		21.67	-1212.1
21.68	40138.1		21.68	28732.9		21.68	18102.8		21.68	8339.31		21.68	-1126.63
21.69	39814		21.69	28716.4		21.69	18206.4		21.69	8350.53		21.69	-1246.48
21.7	40238.1		21.7	28637.6		21.7	18193.9		21.7	8303.17		21.7	-1181.21
21.71	40061.9		21.71	28645.4		21.71	18057		21.71	8383.97		21.71	-1184.72
21.72	40214.5		21.72	28765.7		21.72	18241		21.72	8435.04		21.72	-1147.62
21.73	40179.7		21.73	28716.9		21.73	18196.1		21.73	8363.57		21.73	-1118.69
21.74	40099.1		21.74	28715		21.74	18254.2		21.74	8369.91		21.74	-1162.27
21.75	40101.7		21.75	28759.5		21.75	18098.1		21.75	8548.44		21.75	-1163.84
21.76	40117		21.76	28815.6		21.76	18050.1		21.76	8461.82		21.76	-1035.53
21.77	40018.4		21.77	28855.9		21.77	18167.6		21.77	8375.25		21.77	-1073.84
21.78	40052.2		21.78	28621.4		21.78	18178.2		21.78	8249.68		21.78	-1118.46
21.79	40202.8		21.79	28676.6		21.79	18109.6		21.79	8361.04		21.79	-1130.42
21.8	40122.1		21.8	28707.5		21.8	18018.6		21.8	8310.78		21.8	-1110.27
21.81	40171.4		21.81	28688		21.81	18144.2		21.81	8345.83		21.81	-1176.12
21.82	40098.4		21.82	28499.1		21.82	18096.7		21.82	8414.46		21.82	-1043.46
21.83	40076.4		21.83	28485.8		21.83	18013.4		21.83	8440.86		21.83	-1127.29
21.84	40010.1		21.84	28578.8		21.84	17929.9		21.84	8367.85		21.84	-1135.51
21.85	40129.9		21.85	28619.3		21.85	17992.5		21.85	8401.7		21.85	-1096.46
21.86	40124.7		21.86	28747.9		21.86	18127.8		21.86	8362.29		21.86	-1165.82
21.87	40192.8		21.87	28788.8		21.87	18151.5		21.87	8487.01		21.87	-1174.66
21.88	40103.8		21.88	28598.9		21.88	18091		21.88	8310.38		21.88	-1000.05
21.89	40244.9		21.89	28554		21.89	18086.9		21.89	8413.16		21.89	-1208.96
21.9	40156.7		21.9	28711.8		21.9	18087.4		21.9	8321.91		21.9	-1187.43
21.91	40200.1		21.91	28625.7		21.91	18237.4		21.91	8401.26		21.91	-1150.74
21.92	40052.8		21.92	28531.6		21.92	18056		21.92	8208.66		21.92	-1147.62
21.93	40089.9		21.93	28485.3		21.93	18053.8		21.93	8282.56		21.93	-1133.46
21.94	40265.9		21.94	28681.4		21.94	18123.7		21.94	8345.61		21.94	-1202.61
21.95	40076		21.95	28714.5		21.95	18130.8		21.95	8403.05		21.95	-1148.11
21.96	40209.6		21.96	28574.4		21.96	18040		21.96	8304.03		21.96	-1157.71
21.97	40203.5		21.97	28714.5		21.97	18220.1		21.97	8462.21		21.97	-1057.89
[truncated: 1,303 more rows]

## Sheet: Fig.2c
In organic phase			In aqueous phase
Wavelength (nm)	Intensity		Wavelength (nm)	Intensity
350	63366.9		350	100062
351	88103.1		351	132457
352	110185		352	171051
353	142374		353	211786
354	172341		354	249847
355	212649		355	304408
356	245272		356	351414
357	285007		357	393085
358	329184		358	444243
359	361719		359	490862
360	397500		360	532027
361	434772		361	577835
362	461056		362	617600
363	498278		363	658994
364	526682		364	693390
365	554830		365	717032
366	582970		366	744029
367	597040		367	769754
368	619172		368	787635
369	623852		369	814175
370	649853		370	824276
371	664512		371	841428
372	672573		372	858328
373	676819		373	874336
374	687664		374	891348
375	689094		375	893176
376	691042		376	908504
377	689355		377	913241
378	691859		378	930300
379	694696		379	952310
380	688498		380	957953
381	680978		381	981669
382	688831		382	1000600
383	679794		383	1019110
384	680551		384	1035330
385	689639		385	1050460
386	680603		386	1081330
387	683664		387	1094780
388	692043		388	1111270
389	691821		389	1130320
390	694884		390	1139260
391	700846		391	1148910
392	698631		392	1176720
393	707640		393	1169810
394	715527		394	1168280
395	717298		395	1173840
396	728952		396	1167840
397	737666		397	1174260
398	746406		398	1176720
399	761253		399	1162370
400	772383		400	1167740
401	790856		401	1162360
402	804227		402	1156200
403	815139		403	1158660
404	834297		404	1149790
405	848989		405	1138510
406	868046		406	1132630
407	882004		407	1126180
408	901137		408	1102250
409	923494		409	1095530
410	935277		410	1079910
411	951869		411	1063850
412	968172		412	1052770
413	981258		413	1034670
414	1003330		414	1012620
415	1021660		415	996220
416	1028170		416	986678
417	1054140		417	956134
418	1066820		418	942609
419	1080400		419	932283
420	1090860		420	906533
421	1110490		421	887386
422	1121610		422	867696
423	1130770		423	847574
424	1132700		424	823146
425	1145670		425	804418
426	1155460		426	781451
427	1158310		427	762674
428	1166110		428	749531
429	1166400		429	733386
430	1172740		430	713195
431	1172520		431	703722
432	1172300		432	684683
433	1180030		433	662026
434	1178120		434	648747
435	1180640		435	634800
436	1176370		436	613079
437	1170280		437	601093
438	1167510		438	577447
439	1157100		439	562854
440	1159400		440	549657
441	1154890		441	531864
442	1144360		442	517219
443	1133250		443	507393
444	1127030		444	492491
445	1120800		445	473916
446	1105300		446	465698
447	1106450		447	447894
448	1090250		448	434310
449	1075180		449	426753
450	1070880		450	414597
451	1055010		451	398749
452	1034580		452	391626
453	1040220		453	380643
454	1025110		454	371725
455	1007830		455	360099
456	1003820		456	354077
457	995155		457	343555
458	979120		458	335066
459	966892		459	326664
460	951510		460	315767
461	936737		461	311701
462	913981		462	305700
463	916255		463	294998
464	890738		464	287347
465	886665		465	279772
466	874330		466	272493
467	855908		467	266388
468	838951		468	254943
469	830096		469	249176
470	812875		470	248158
471	800745		471	239733
472	791460		472	229910
473	776052		473	226321
474	764101		474	221059
475	756105		475	217940
476	741226		476	213766
477	729302		477	206302
478	717606		478	202239
479	707525		479	196365
480	690389		480	189301
481	680232		481	188907
482	675070		482	185156
483	655738		483	177474
484	644433		484	174540
485	633917		485	170280
486	622780		486	169425
487	609862		487	161612
488	603616		488	160218
489	589838		489	159353
490	579062		490	154149
491	564354		491	152688
492	554520		492	143990
493	546590		493	144352
494	538167		494	142269
495	527066		495	138832
496	517523		496	136588
497	506187		497	133331
498	501865		498	130826
499	490479		499	127750
500	479199		500	124491
501	474653		501	126250
502	470901		502	123716
503	458488		503	115101
504	447420		504	116163
505	443608		505	113927
506	438764		506	112583
507	430123		507	111142
508	424466		508	111559
509	423114		509	108172
510	416818		510	107385
511	415352		511	105637
512	402223		512	104781
513	402516		513	102334
514	399296		514	101496
515	395324		515	102906
516	389933		516	101197
517	392449		517	100277
518	388064		518	100746
519	388523		519	103811
520	392213		520	100164
521	392171		521	103927
522	393936		522	101704
523	398064		523	104018
524	397035		524	105635
525	404877		525	105476
526	407319		526	106600
527	412412		527	108523
528	421740		528	110262
529	425062		529	112203
530	433717		530	115068
531	444285		531	116900
532	455155		532	120700
533	457652		533	120740
534	467339		534	125048
535	479876		535	129432
536	486334		536	133815
537	494814		537	137320
538	499324		538	140251
539	511296		539	144589
540	517766		540	150505
541	521995		541	156135
542	531580		542	157723
543	536830		543	159960
544	537710		544	161367
545	539926		545	168148
546	549426		546	172099
547	553189		547	176409
548	566930		548	180385
549	574558		549	185045
550	570581		550	184675
551	576513		551	194197
552	581552		552	198774
553	591301		553	203868
554	594135		554	208349
555	591916		555	213335
556	609388		556	220225
557	624636		557	224806
558	628197		558	237888
559	643069		559	244707
560	642290		560	248562
561	645230		561	258664
562	661173		562	268279
563	666275		563	279282
564	677492		564	290449
565	691391		565	296526
566	704116		566	311501
567	708201		567	315914
568	715782		568	331605
569	729058		569	336765
570	741489		570	354197
571	752775		571	367226
572	761065		572	374763
573	762647		573	383929
574	769104		574	392156
575	785530		575	406570
576	784375		576	414527
577	795195		577	420623
578	802974		578	429744
579	802698		579	437259
580	814161		580	442874
581	816145		581	449642
582	818745		582	461918
583	828602		583	458341
584	831311		584	463688
585	832158		585	475335
586	831526		586	475496
587	835565		587	486842
588	834912		588	488463
589	828856		589	485589
590	828820		590	489465
591	831909		591	492303
592	833396		592	500916
593	829788		593	495770
594	832449		594	499283
595	831914		595	507861
596	815730		596	508224
597	823970		597	505681
598	822291		598	503278
599	813210		599	507322
600	811414		600	505853
601	814824		601	518686
602	806820		602	517610
603	801262		603	512369
604	802747		604	515828
605	802412		605	516037
606	803179		606	521712
607	791962		607	518857
608	798755		608	517203
609	795149		609	524443
610	790570		610	525539
611	762827		611	526411
612	776590		612	524080
613	770412		613	527162
614	765665		614	531016
615	756588		615	528126
616	758967		616	521439
617	745677		617	531069
618	734452		618	519967
619	741387		619	531982
620	739353		620	526000
621	742071		621	529765
622	714485		622	510200
623	717280		623	513716
624	734066		624	523601
625	700176		625	524753
626	701854		626	523158
627	710164		627	516406
628	704984		628	519020
629	680907		629	507587
630	685017		630	505834
631	675370		631	498599
632	672620		632	502804
633	660297		633	497793
634	654315		634	495386
635	656699		635	481357
636	651437		636	486851
637	652279		637	479124
638	646492		638	482470
639	636005		639	470614
640	622983		640	468907
641	628157		641	457157
642	607633		642	461904
643	608374		643	460565
644	606725		644	448144
645	593599		645	453223
646	583358		646	431054
647	588619		647	436541
648	568920		648	429372
649	581937		649	435695
650	574593		650	444904
651	555607		651	420641
652	544744		652	425599
653	539641		653	414831
654	543066		654	409532
655	540761		655	402748
656	530119		656	401371
657	517916		657	408708
658	515607		658	382886
659	504134		659	386037
660	494468		660	392735
661	498044		661	372145
662	490067		662	381723
663	490967		663	374765
664	477837		664	363906
665	482416		665	365654
666	465342		666	359058
667	466772		667	353531
668	436311		668	347743
669	441104		669	344880
670	447996		670	346768
671	438956		671	345904
672	434614		672	344718
673	424675		673	339044
674	422124		674	329905
675	419280		675	325528
676	412862		676	325343
677	417995		677	330922
678	415896		678	318540
679	412748		679	316970
680	404110		680	310803
681	386776		681	315379
682	384461		682	292267
683	369524		683	312442
684	374011		684	301532
685	364519		685	291299
686	372966		686	300360
687	353478		687	298219
688	340438		688	287790
689	351700		689	289446
690	359422		690	288917
691	330950		691	293524
692	350348		692	288476
693	340483		693	289366
694	336852		694	281652
695	335749		695	283743
696	321547		696	278112
697	323095		697	282997
698	322304		698	288399
699	324217		699	287888
700	333119		700	288434
			--	--
			--	--
			--	--
			--	--
			--	--
			--	--
			--	--
			--	--
			--	--
			--	--
			--	--
			--	--
			--	--
			--	--
			--	--
			--	--
			--	--
			--	--
			--	--
			--	--
			--	--
			--	--
			--	--
			--	--
			--	--
			--	--
			--	--
			--	--
			--	--
			--	--
			--	--
			--	--
			--	--
			--	--
			--	--
			--	--
			--	--
			--	--
			--	--
			--	--
			--	--
			--	--
			--	--
			--	--
			--	--
			--	--
			--	--
			--	--
			--	--
			--	--
			--	--
			--	--
			--	--
			--	--
			--	--
			--	--
			--	--
			--	--
			--	--
			--	--
			--	--
			--	--
			--	--
			--	--
			--	--
			--	--
			--	--
			--	--
			--	--
			--	--
			--	--
			--	--
			--	--
			--	--
			--	--
			--	--
			--	--
			--	--
			--	--
			--	--
			--	--
			--	--
			--	--
			--	--
			--	--
			--	--
			--	--
			--	--
			--	--
			--	--
			--	--
			--	--
			--	--
			--	--
			--	--
			--	--
			--	--
			--	--
			--	--
			--	--
			--	--
			--	--
			--	--
			--	--
			--	--
			--	--
			--	--
			--	--
			--	--
			--	--
			--	--
			--	--
			--	--
			--	--
			--	--
			--	--
			--	--
			--	--
			--	--
			--	--
			--	--
			--	--
			--	--
			--	--
			--	--
			--	--
			--	--
			--	--
			--	--
			--	--
			--	--
			--	--
			--	--
			--	--
			--	--
			--	--
			--	--
			--	--
			--	--
			--	--
			--	--
			--	--
			--	--
			--	--
			--	--
			--	--
			--	--
			--	--
			--	--
			--	--
			--	--
			--	--
			--	--
			--	--
			--	--
			--	--
			--	--
			--	--
			--	--
			--	--
			--	--
			--	--
			--	--
			--	--
			--	--
			--	--
			--	--
			--	--
			--	--
			--	--
			--	--
			--	--
			--	--
			--	--
			--	--
			--	--
			--	--
			--	--
			--	--
			--	--
			--	--
			--	--
			--	--
			--	--
			--	--
			--	--
			--	--
			--	--
			--	--
			--	--
			--	--
			--	--
			--	--
			--	--
			--	--
			--	--
			--	--
			--	--
			--	--
			--	--
			--	--
			--	--
			--	--
			--	--
			--	--
			--	--
			--	--
			--	--
			--	--
			--	--
			--	--
			--	--
			--	--
			--	--
			--	--
			--	--
			--	--
			--	--
			--	--
			--	--
			--	--
			--	--
			--	--
			--	--
			--	--
			--	--
			--	--
			--	--
			--	--
			--	--
			--	--
			--	--
			--	--
			--	--
			--	--
			--	--
			--	--
			--	--
			--	--
			--	--
			--	--
			--	--
			--	--
			--	--
			--	--
			--	--
			--	--
			--	--
			--	--
			--	--
			--	--
			--	--
			--	--
			--	--
			--	--
			--	--
			--	--
			--	--
			--	--
			--	--
			--	--
			--	--
			--	--
			--	--
			--	--
			--	--
			--	--
			--	--
			--	--
			--	--
			--	--
			--	--
			--	--
			--	--
			--	--
			--	--
			--	--
			--	--
			--	--
			--	--
			--	--
			--	--
			--	--
			--	--
			--	--
			--	--
			--	--
			--	--
			--	--
			--	--
			--	--
			--	--
			--	--
			--	--
			--	--
			--	--
			--	--
			--	--
			--	--
			--	--
			--	--
			--	--
			--	--
			--	--
			--	--
			--	--
			--	--
			--	--
			--	--
			--	--
			--	--
			--	--
			--	--
			--	--
			--	--
			--	--
			--	--
			--	--
			--	--
			--	--
			--	--
			--	--
			--	--
			--	--
			--	--
			--	--
			--	--
			--	--
			--	--
			--	--
			--	--
			--	--
			--	--
			--	--
			--	--
			--	--
			--	--
			--	--
			--	--
			--	--
			--	--
			--	--
			--	--
			--	--
			--	--
			--	--
			--	--
			--	--
			--	--
			--	--

## Sheet: Fig.3d
DCOM			DP1hCOM			DP2hCOM			PCOM
2θ (°)	Intensity (a.u.)		2θ (°)	Intensity (a.u.)		2θ (°)	Intensity (a.u.)		2θ (°)	Intensity (a.u.)
2	76041.6		2	56602.5		2	29743.3		2	3224.41
2.01	75341.3		2.01	55715.5		2.01	29536.9		2.01	3286.99
2.02	75584.7		2.02	55255.4		2.02	29959.4		2.02	2655.07
2.03	73907.1		2.03	55315.5		2.03	29168.4		2.03	2766.44
2.04	74483.8		2.04	54839.9		2.04	28538.9		2.04	2725.06
2.05	73381.1		2.05	54360.2		2.05	29754.2		2.05	2866.24
2.06	73380.1		2.06	53548.2		2.06	28248.3		2.06	2663.79
2.07	72799.5		2.07	54005.2		2.07	27890.6		2.07	3004.9
2.08	72482.5		2.08	54156.6		2.08	28094.9		2.08	2723.57
2.09	72634.8		2.09	53469.3		2.09	27323.2		2.09	2883.09
2.1	72316.5		2.1	53527.3		2.1	27383.4		2.1	2692.35
2.11	71788.2		2.11	51798.3		2.11	27647.2		2.11	2460.64
2.12	70976.1		2.12	51570.8		2.12	27604.8		2.12	2245.77
2.13	71125.4		2.13	51710.2		2.13	26911.7		2.13	2400.91
2.14	71594.2		2.14	51280.9		2.14	27164.4		2.14	2209.29
2.15	70283.2		2.15	51458.7		2.15	27421.6		2.15	2363.05
2.16	68992.9		2.16	50588.8		2.16	26934.9		2.16	2455.69
2.17	69948.9		2.17	50845.5		2.17	26097.6		2.17	2324.28
2.18	69449.5		2.18	50077.3		2.18	26056.9		2.18	1965.3
2.19	69106.8		2.19	50161		2.19	26066.4		2.19	2045.62
2.2	69403		2.2	49978.5		2.2	26039.6		2.2	2229.23
2.21	69668.5		2.21	50395.8		2.21	25893		2.21	1881.86
2.22	68218.3		2.22	48831.3		2.22	25497.4		2.22	1841.36
2.23	67572.1		2.23	48858.5		2.23	25266.8		2.23	1770.57
2.24	67730		2.24	48698.2		2.24	25551.9		2.24	2055.42
2.25	67318.6		2.25	48752.5		2.25	25347.3		2.25	1845.1
2.26	67385.1		2.26	48127.6		2.26	25309.9		2.26	1662.21
2.27	67624.5		2.27	48602.5		2.27	25538.5		2.27	1798.63
2.28	66968.5		2.28	47612.5		2.28	24621.9		2.28	2224.56
2.29	67265.7		2.29	47779.7		2.29	24963.1		2.29	1826.26
2.3	66855.2		2.3	48295.7		2.3	24457.7		2.3	1598.34
2.31	65776.6		2.31	47160.5		2.31	24126.2		2.31	1761.59
2.32	66512.4		2.32	46605.1		2.32	23587.4		2.32	1626.98
2.33	65532.8		2.33	46860.6		2.33	23868.4		2.33	1795.84
2.34	65927.7		2.34	46716.7		2.34	24133.6		2.34	1634.38
2.35	65233.3		2.35	46888.5		2.35	24059.2		2.35	1508.95
2.36	65244		2.36	46675.6		2.36	23965.3		2.36	1992.77
2.37	64558.7		2.37	46356.3		2.37	23679.7		2.37	1785.9
2.38	65512.9		2.38	45369.6		2.38	23240.7		2.38	1434.18
2.39	65125.6		2.39	46306.8		2.39	23303.9		2.39	1833.16
2.4	65230.9		2.4	45750.5		2.4	23459.8		2.4	1667.58
2.41	65180.3		2.41	45510.3		2.41	23012.1		2.41	1911.44
2.42	64117.1		2.42	45541.5		2.42	22894.5		2.42	1983.23
2.43	64258.5		2.43	45214.3		2.43	22914.2		2.43	1901.13
2.44	64260.4		2.44	45103.6		2.44	22646.4		2.44	1980.3
2.45	64825.1		2.45	44803.5		2.45	22405.7		2.45	1516.96
2.46	63263.1		2.46	45030.2		2.46	22761.4		2.46	1830.14
2.47	63936.6		2.47	45513.2		2.47	22248.1		2.47	2088.75
2.48	63963.2		2.48	44458.6		2.48	22402		2.48	2328.42
2.49	63578		2.49	44579		2.49	22405.7		2.49	1906.69
2.5	64030.4		2.5	44089.9		2.5	22293.1		2.5	2145.55
2.51	64047		2.51	44432.8		2.51	21629.9		2.51	2080.33
2.52	63652		2.52	44528.3		2.52	22052.8		2.52	2295.15
2.53	63944.7		2.53	44017.3		2.53	22235.1		2.53	2331.98
2.54	64108.2		2.54	43955.3		2.54	21860.2		2.54	2609.67
2.55	63480.7		2.55	43504.9		2.55	21728.8		2.55	2651.81
2.56	63795.9		2.56	43438.3		2.56	22063.6		2.56	2816.47
2.57	64063.4		2.57	44100.9		2.57	22394.8		2.57	2636.93
2.58	63490		2.58	43313.9		2.58	21689.1		2.58	2508.9
2.59	62803.4		2.59	42946		2.59	21997.2		2.59	2540.81
2.6	63344.2		2.6	43361.3		2.6	21849.4		2.6	2757.64
2.61	63224.2		2.61	43305.9		2.61	21546.2		2.61	3097.5
2.62	63389.9		2.62	43301.4		2.62	21483.7		2.62	3078.5
2.63	63766.6		2.63	43039.9		2.63	21937.4		2.63	2851.22
2.64	63938.3		2.64	42901.8		2.64	22096.7		2.64	2926.98
2.65	63076		2.65	42838.1		2.65	21772.4		2.65	2989.12
2.66	63901.5		2.66	43156.2		2.66	21367.9		2.66	2951.62
2.67	63214.3		2.67	42738.1		2.67	21211.7		2.67	3340.41
2.68	63902.3		2.68	42169.8		2.68	20901.6		2.68	2976.14
2.69	64025.6		2.69	42809.1		2.69	21694.1		2.69	2999.65
2.7	62906.1		2.7	42505.8		2.7	21694		2.7	2959.22
2.71	63467.3		2.71	43122.4		2.71	20730.4		2.71	3522.12
2.72	64311.1		2.72	43349.6		2.72	21231.3		2.72	2883.75
2.73	64009.8		2.73	42765.2		2.73	22153.3		2.73	3025.39
2.74	63875.2		2.74	43246.9		2.74	21152.7		2.74	3067.18
2.75	64336.4		2.75	43414.8		2.75	20957.4		2.75	3605.33
2.76	64275.2		2.76	43100.7		2.76	21552.1		2.76	3407.33
2.77	63906.7		2.77	43292.9		2.77	21840.3		2.77	3199.34
2.78	64805.5		2.78	43529.5		2.78	21259		2.78	3220.12
2.79	64176.1		2.79	43514.4		2.79	21751.7		2.79	3406.63
2.8	63857.1		2.8	42736.8		2.8	22114.8		2.8	3299.32
2.81	63706.8		2.81	43505.9		2.81	22236.6		2.81	3297.77
2.82	64724.1		2.82	43402.4		2.82	21527.3		2.82	3341.35
2.83	64878		2.83	43258		2.83	21402.4		2.83	3361.59
2.84	64857.8		2.84	43456.3		2.84	22052.6		2.84	3430.73
2.85	64604.8		2.85	44305.1		2.85	21509		2.85	3307.14
2.86	65402.2		2.86	43972.8		2.86	22235.2		2.86	3367.24
2.87	65296.6		2.87	44124.1		2.87	21936.4		2.87	3294.49
2.88	65411.6		2.88	43946.1		2.88	22317.1		2.88	3658.93
2.89	65657.3		2.89	43802.1		2.89	22167.3		2.89	3736.42
2.9	65377.2		2.9	44628.2		2.9	21902.6		2.9	3262.66
2.91	65259.1		2.91	44629.3		2.91	23180.1		2.91	3247.22
2.92	66552.7		2.92	44890.9		2.92	22577.3		2.92	3309.03
2.93	66743		2.93	44914.4		2.93	22877		2.93	3121.95
2.94	67203.4		2.94	45104		2.94	23082.5		2.94	3350.26
2.95	67575		2.95	45294		2.95	22026.8		2.95	3479.48
2.96	66982.5		2.96	45278.5		2.96	22548.5		2.96	3706.41
2.97	67773.6		2.97	45988.2		2.97	22812.7		2.97	3115.62
2.98	68047.4		2.98	45326.5		2.98	23157.2		2.98	3579.75
2.99	68877.2		2.99	46177.4		2.99	23035.5		2.99	3733.86
3	68816.2		3	45746.7		3	23240.1		3	3092.11
3.01	67952		3.01	46039.6		3.01	22886.7		3.01	3105.6
3.02	68638.6		3.02	46314.5		3.02	23404.8		3.02	3490.42
3.03	69459.5		3.03	46350.2		3.03	23386.3		3.03	3596.67
3.04	69903.5		3.04	47070.8		3.04	23611.6		3.04	3435.18
3.05	69240.2		3.05	47317		3.05	24169.7		3.05	3751.75
3.06	70373.6		3.06	48008		3.06	23150.1		3.06	3552.11
3.07	70839.7		3.07	48358.9		3.07	24154.6		3.07	3682.41
3.08	71886.5		3.08	49102.2		3.08	24244.9		3.08	3496.31
3.09	73492.6		3.09	48897.9		3.09	24765.5		3.09	3185.72
3.1	73590.1		3.1	48880.4		3.1	25239.8		3.1	3415.93
3.11	72506.9		3.11	49518.3		3.11	24954.6		3.11	3364.65
3.12	74082.2		3.12	49620.5		3.12	24543.9		3.12	4047.77
3.13	75184.3		3.13	49726.5		3.13	24485.3		3.13	3885.28
3.14	74775		3.14	50393.2		3.14	25410.5		3.14	3864.4
3.15	74098.8		3.15	50784.1		3.15	25613.6		3.15	3871.71
3.16	76344.9		3.16	50231		3.16	26143.4		3.16	3484.16
3.17	76745		3.17	50779.2		3.17	26479.7		3.17	3854.99
3.18	77302.6		3.18	51438.3		3.18	26406.4		3.18	4041.31
3.19	77358		3.19	51427.9		3.19	25995.9		3.19	3623.46
3.2	77398.7		3.2	51714.2		3.2	26270.6		3.2	3946.38
3.21	78258.6		3.21	52994.9		3.21	26662.9		3.21	3643.17
3.22	79319.2		3.22	52709.4		3.22	27243.1		3.22	3951.27
3.23	79966.5		3.23	53232.1		3.23	26419		3.23	3530.35
3.24	80928.9		3.24	53714.9		3.24	27772.9		3.24	3675.55
3.25	81288.5		3.25	54359.5		3.25	28434.6		3.25	4111.54
3.26	80956		3.26	55527.4		3.26	28141.7		3.26	3765.66
3.27	82635.2		3.27	55024.6		3.27	28142.2		3.27	4030.96
3.28	83524.9		3.28	55821.8		3.28	28240.2		3.28	3618.77
3.29	84453.9		3.29	55813.9		3.29	28825.4		3.29	3563.76
3.3	84196.3		3.3	56124.5		3.3	29521.5		3.3	3361.79
3.31	84163.2		3.31	56383.4		3.31	29192.6		3.31	3838.97
3.32	86287.1		3.32	57513.3		3.32	30051.4		3.32	3903.34
3.33	86766.9		3.33	57826		3.33	30496		3.33	4355.29
3.34	87038.9		3.34	57788.4		3.34	30833.8		3.34	3681.57
3.35	89132.1		3.35	58802.6		3.35	31723.5		3.35	3614.22
3.36	89055.8		3.36	59273.9		3.36	31147.6		3.36	3943.52
3.37	90265.4		3.37	58540.1		3.37	30827.7		3.37	4063.59
3.38	90235		3.38	60032.1		3.38	31450.3		3.38	3971.86
3.39	91909.3		3.39	59909.9		3.39	32338.1		3.39	3949.62
3.4	91024.7		3.4	60663.2		3.4	31698		3.4	4049.54
3.41	92505		3.41	61269.8		3.41	32652.1		3.41	4372.15
3.42	92774		3.42	61031.9		3.42	31984.3		3.42	3915.19
3.43	93223		3.43	61298		3.43	32873.6		3.43	4236.23
3.44	93995.3		3.44	61343		3.44	32243.6		3.44	4199.12
3.45	95249.1		3.45	62214.3		3.45	32289		3.45	4318.77
3.46	96647.3		3.46	62995.5		3.46	32997		3.46	4005.75
3.47	95500.9		3.47	62208.7		3.47	33314.9		3.47	4147.5
3.48	95576.9		3.48	63012.4		3.48	33878.2		3.48	3885.62
3.49	95520.9		3.49	63145.3		3.49	33088.8		3.49	3695.05
3.5	95219.6		3.5	63132.9		3.5	33728.8		3.5	3918.36
3.51	96402.7		3.51	63994.6		3.51	34307.8		3.51	3943.26
3.52	95366.6		3.52	63428.3		3.52	34272.1		3.52	3859.29
3.53	96961		3.53	63426.5		3.53	33967.9		3.53	3925.71
3.54	96889.4		3.54	63373.8		3.54	33750.1		3.54	3946.28
3.55	96308.3		3.55	63674.7		3.55	33577.5		3.55	3845.18
3.56	96118.2		3.56	63154.4		3.56	33781.9		3.56	3612.27
3.57	94685		3.57	62607.6		3.57	33697.2		3.57	3711.47
3.58	95155.3		3.58	62997		3.58	34040.1		3.58	3691.66
3.59	95931.7		3.59	63242.5		3.59	34123.6		3.59	4139.3
3.6	95080.2		3.6	61629.9		3.6	33349.4		3.6	3691.62
3.61	94797.1		3.61	62890.8		3.61	34170.2		3.61	4135.87
3.62	95316.3		3.62	62545.2		3.62	33770.7		3.62	3686.46
3.63	94412.6		3.63	62165		3.63	33321.8		3.63	3947.09
3.64	93150.2		3.64	62425.4		3.64	33318.3		3.64	3349.59
3.65	93079		3.65	61568.1		3.65	32565.7		3.65	3312.28
3.66	92613.3		3.66	61323.2		3.66	31451.4		3.66	3757.4
3.67	92553.5		3.67	60555		3.67	31624.4		3.67	3829.1
3.68	91890.2		3.68	60673.1		3.68	32098.1		3.68	3453.84
3.69	89171.8		3.69	60725.1		3.69	31275.5		3.69	3275
3.7	90380.9		3.7	58686.2		3.7	30907.8		3.7	3191.91
3.71	89656.5		3.71	59543.6		3.71	31279.8		3.71	3205.9
3.72	88341.8		3.72	59065.9		3.72	30232		3.72	3417.06
3.73	86734.2		3.73	57288.4		3.73	30314.7		3.73	3374.82
3.74	87044.9		3.74	56626.4		3.74	30272		3.74	3534.69
3.75	86525.1		3.75	55627.2		3.75	29472.2		3.75	3365.71
3.76	85546.5		3.76	55017.3		3.76	29037.1		3.76	3365.3
3.77	83157.3		3.77	55596.1		3.77	28830.5		3.77	2977.71
3.78	82641.1		3.78	54944.7		3.78	28416.6		3.78	3276.75
3.79	81462.2		3.79	54164.8		3.79	27100.6		3.79	2924.19
3.8	80389.9		3.8	53183.2		3.8	27846.7		3.8	3120.08
3.81	78803.5		3.81	52274.7		3.81	27052.1		3.81	3190.67
3.82	78961.1		3.82	51548.5		3.82	26779.1		3.82	3417.55
3.83	77526.3		3.83	50611.7		3.83	26661.4		3.83	3042.53
3.84	77199.1		3.84	51305.2		3.84	25654.3		3.84	2737.29
3.85	75803.7		3.85	49836.9		3.85	25495.5		3.85	2967.12
3.86	74622.1		3.86	49964.2		3.86	25463.6		3.86	2374.66
3.87	73380		3.87	48376.2		3.87	24961.7		3.87	2640.32
3.88	72937.9		3.88	48719.4		3.88	24950.6		3.88	2670.11
3.89	72234.5		3.89	48018		3.89	24611.1		3.89	2579.42
3.9	71703.5		3.9	46980.5		3.9	24333.6		3.9	2953.34
3.91	70995		3.91	46446.2		3.91	23758.1		3.91	2689.69
3.92	70476.9		3.92	46037.7		3.92	23772.4		3.92	2555.44
3.93	69944		3.93	45607.3		3.93	23461.3		3.93	2021.54
3.94	68999.5		3.94	45533		3.94	23303.5		3.94	2307.91
3.95	68261.8		3.95	43983.2		3.95	23038.6		3.95	2138.01
3.96	66614.2		3.96	43641.5		3.96	22173.8		3.96	2296.44
3.97	66184.5		3.97	43875.4		3.97	21716		3.97	2079.48
3.98	64656.1		3.98	43541.2		3.98	21363.3		3.98	2042.72
3.99	63224.4		3.99	42854.3		3.99	21802.3		3.99	2299.41
4	63760.9		4	42585.2		4	21364.3		4	2122.82
4.01	62822.3		4.01	41845.8		4.01	20321.8		4.01	1958.19
4.02	62963.7		4.02	40684.4		4.02	20833.6		4.02	1655.74
4.03	62651.7		4.03	41107.4		4.03	20597		4.03	2075.66
4.04	61549.2		4.04	40390.6		4.04	20255.6		4.04	2257.01
4.05	61152.6		4.05	40006		4.05	19993.2		4.05	1922.72
4.06	59896.4		4.06	39589.5		4.06	20159.5		4.06	2069.15
4.07	59114.8		4.07	38933.5		4.07	19386.4		4.07	1647.91
4.08	58234.1		4.08	39283.8		4.08	19519.3		4.08	1745.46
4.09	58033		4.09	39149.2		4.09	18994.9		4.09	1440.8
4.1	58205.2		4.1	38573.3		4.1	18562.5		4.1	1588.36
4.11	57526.5		4.11	38455.1		4.11	19278.2		4.11	1528.88
4.12	56902		4.12	37717.6		4.12	18898.1		4.12	1433.12
4.13	56330.9		4.13	37486.7		4.13	18498.2		4.13	1632.23
4.14	55687.7		4.14	36720.4		4.14	18276.2		4.14	1346.99
4.15	55907.8		4.15	36548.2		4.15	18027.1		4.15	1080.79
4.16	54840.9		4.16	36498.2		4.16	17958.4		4.16	1569.31
4.17	54353.2		4.17	36012.6		4.17	17825.2		4.17	1614.66
4.18	54203.3		4.18	35748.7		4.18	17862.1		4.18	1383.51
4.19	53647.2		4.19	35446.4		4.19	17412.6		4.19	1215.81
4.2	53437.3		4.2	35318.9		4.2	17621.3		4.2	1447.34
4.21	52701.8		4.21	35162.6		4.21	17150.1		4.21	1186.61
4.22	52698.2		4.22	34444.3		4.22	17099		4.22	1012.51
4.23	52908.9		4.23	34612.5		4.23	16871.8		4.23	1044.31
4.24	52224.4		4.24	34816		4.24	16596.4		4.24	1347.88
4.25	52245.9		4.25	34142.5		4.25	16860.8		4.25	1076.71
4.26	51710.1		4.26	33402.8		4.26	16454.1		4.26	1239.68
4.27	50304.8		4.27	33910.2		4.27	16456.3		4.27	1074.65
4.28	50780.1		4.28	33831.1		4.28	16853.1		4.28	805.296
4.29	50101.3		4.29	33484.6		4.29	16301.2		4.29	994.405
4.3	49730		4.3	33237.8		4.3	16381.8		4.3	849.822
4.31	50108.4		4.31	32828.9		4.31	15822.2		4.31	871.222
4.32	49912.6		4.32	32684.3		4.32	16180.4		4.32	955.134
4.33	49472.7		4.33	32777.3		4.33	16236.7		4.33	861.357
4.34	49071.6		4.34	32635.4		4.34	15829.7		4.34	756.24
4.35	48560.4		4.35	32462.1		4.35	15526.7		4.35	962.479
4.36	48706		4.36	32430.9		4.36	15584.4		4.36	818.306
4.37	48266.5		4.37	32190.6		4.37	15512.9		4.37	796.839
4.38	48373.3		4.38	31812.5		4.38	15484		4.38	615.456
4.39	48152.3		4.39	31239.1		4.39	15342.7		4.39	603.19
4.4	47732.7		4.4	31619.9		4.4	15386.6		4.4	556.088
4.41	47792.3		4.41	31533.5		4.41	15150.5		4.41	452.102
4.42	47495		4.42	31452.7		4.42	15429		4.42	442.52
4.43	47147.3		4.43	31431.2		4.43	15050.5		4.43	308.491
4.44	47470.2		4.44	31337.7		4.44	15019.7		4.44	501.957
4.45	47344.2		4.45	30772.6		4.45	15427.2		4.45	640.939
4.46	46596.8		4.46	30823.2		4.46	15116.4		4.46	307.089
4.47	46156		4.47	31393.6		4.47	14691.2		4.47	452.267
4.48	46372.2		4.48	30660.2		4.48	14595.4		4.48	614.067
4.49	46558.1		4.49	30424.9		4.49	14621.1		4.49	334.349
4.5	46123.3		4.5	30690.4		4.5	14585.3		4.5	228.932
4.51	46159.1		4.51	30584.9		4.51	14617.1		4.51	423.725
4.52	46031.5		4.52	30332.9		4.52	14550.7		4.52	462.977
4.53	45443.5		4.53	30061.9		4.53	14548.3		4.53	203.972
4.54	45642.6		4.54	29933.5		4.54	14675.5		4.54	87.8652
4.55	45985.9		4.55	30084.9		4.55	14518.8		4.55	240.26
4.56	45307.8		4.56	30000.3		4.56	14120.1		4.56	449.46
4.57	44914.6		4.57	29447.7		4.57	14142.6		4.57	306.402
4.58	45406.4		4.58	29723		4.58	14328.4		4.58	316.603
4.59	44917.4		4.59	29692.9		4.59	14060.4		4.59	46.2514
4.6	44834.6		4.6	29517.1		4.6	14281.3		4.6	328.48
4.61	45181.4		4.61	29734		4.61	14035.2		4.61	199.854
4.62	45047.7		4.62	29409.2		4.62	13976.6		4.62	179.141
4.63	44706.9		4.63	29403.3		4.63	13874.9		4.63	-11.7414
4.64	45013.5		4.64	29439		4.64	14203.5		4.64	98.095
4.65	44626.9		4.65	29068		4.65	13922.9		4.65	294.076
4.66	44438.6		4.66	29289.5		4.66	13714.3		4.66	42.586
4.67	44348.6		4.67	28962.4		4.67	13988.2		4.67	-32.3574
4.68	44236.5		4.68	29239		4.68	14029.4		4.68	74.8502
4.69	44816.4		4.69	29228		4.69	13597		4.69	25.9684
4.7	44425.9		4.7	29045.3		4.7	13690.8		4.7	16.2996
4.71	43951.1		4.71	29051.8		4.71	13647.3		4.71	257.635
4.72	43903.7		4.72	29078.9		4.72	14037.7		4.72	-87.5124
4.73	43762.8		4.73	29057.7		4.73	13746.8		4.73	19.814
4.74	43779.9		4.74	28867.4		4.74	13489.8		4.74	39.9254
4.75	43665.9		4.75	28824.2		4.75	13484.5		4.75	-103.694
4.76	43541.6		4.76	28665.7		4.76	13657.3		4.76	-155.396
4.77	43373.2		4.77	28542.3		4.77	13418.4		4.77	-93.9886
4.78	43746.5		4.78	28463.1		4.78	13471.7		4.78	-116.33
4.79	43764.5		4.79	28449.5		4.79	13654.1		4.79	136.112
4.8	43101.4		4.8	28387.9		4.8	13654.6		4.8	-355.166
4.81	43167.2		4.81	28393.3		4.81	13766.7		4.81	-126.662
4.82	43361.3		4.82	28587		4.82	13457.1		4.82	-261.017
4.83	43320.2		4.83	28265.3		4.83	13465.5		4.83	-350.885
4.84	43235.4		4.84	28347.1		4.84	13373.1		4.84	-257.881
4.85	42900.8		4.85	28032.2		4.85	13571.6		4.85	-332.627
4.86	43096.1		4.86	28131.1		4.86	13538.7		4.86	-252.755
4.87	42636.5		4.87	28335.5		4.87	13256.1		4.87	-281.305
4.88	42913.7		4.88	28465.7		4.88	12993.3		4.88	-160.193
4.89	42854.5		4.89	28157.3		4.89	13225.5		4.89	-236.424
4.9	42913.9		4.9	28250.9		4.9	13263.2		4.9	-192.955
4.91	42739.2		4.91	28378.4		4.91	13118.3		4.91	-242.064
4.92	42736.9		4.92	28250.4		4.92	13298		4.92	-395.732
4.93	42566.9		4.93	28232.4		4.93	13425.8		4.93	-194.285
4.94	42776.5		4.94	27951.6		4.94	13048		4.94	-390.156
4.95	42671.2		4.95	27887.9		4.95	13085		4.95	-424.322
4.96	42897.8		4.96	27676.5		4.96	13279.8		4.96	-463.016
4.97	43079.8		4.97	27789.2		4.97	12955.8		4.97	-448.049
4.98	42656.4		4.98	27645.1		4.98	13346.8		4.98	-382.957
4.99	42477.8		4.99	27934.7		4.99	13274.1		4.99	-254.84
5	42252.1		5	27914.1		5	12879.5		5	-372.81
5.01	42702		5.01	27672.6		5.01	13247.2		5.01	-530.33
5.02	42671.3		5.02	27942.2		5.02	13202.6		5.02	-498.727
5.03	42489		5.03	27536.1		5.03	13109.2		5.03	-301.71
5.04	42142.4		5.04	27457.9		5.04	13275.7		5.04	-358.833
5.05	42411.5		5.05	27777.8		5.05	13164.5		5.05	-440.257
5.06	42136.7		5.06	27574.1		5.06	12831		5.06	-542.405
5.07	42500.4		5.07	27786.4		5.07	12888.4		5.07	-390.581
5.08	42373		5.08	27586.9		5.08	13039.6		5.08	-424.641
5.09	42096.3		5.09	27703.3		5.09	13071.3		5.09	-345.756
5.1	41950.4		5.1	27772.5		5.1	13064.3		5.1	-496.542
5.11	41940.5		5.11	27558		5.11	13263		5.11	-507.506
5.12	42175.7		5.12	27275		5.12	12966.1		5.12	-417.301
5.13	42143.5		5.13	27602.2		5.13	13105.1		5.13	-469.587
5.14	41908.9		5.14	27653.8		5.14	13069.4		5.14	-448.554
5.15	41827.8		5.15	27274.3		5.15	13037.9		5.15	-619.737
5.16	41794		5.16	27346.8		5.16	13142.3		5.16	-602.097
5.17	42001		5.17	27632.5		5.17	12966.1		5.17	-514.01
5.18	42098.1		5.18	27449.7		5.18	12885.8		5.18	-738.034
5.19	42009.1		5.19	27439.9		5.19	13010.6		5.19	-606.597
5.2	42092.4		5.2	27107		5.2	12932.6		5.2	-737.627
5.21	42263.7		5.21	27572.6		5.21	13169.3		5.21	-598.818
5.22	41895		5.22	27174.8		5.22	12842.8		5.22	-668.824
5.23	41768.2		5.23	27320.4		5.23	12859.5		5.23	-601.239
5.24	42057.3		5.24	27357.8		5.24	12881.7		5.24	-268.562
5.25	41810.6		5.25	27319.8		5.25	13082.9		5.25	-519.955
5.26	41697.8		5.26	27247.8		5.26	12886.5		5.26	-492.2
5.27	41546		5.27	27253.8		5.27	13148.9		5.27	-505.923
5.28	41860.1		5.28	27330.5		5.28	13243.9		5.28	-652.353
5.29	41924.8		5.29	27297.6		5.29	13149.4		5.29	-729.459
5.3	41904.9		5.3	27261.8		5.3	13209.7		5.3	-609.099
5.31	41919.6		5.31	27348.3		5.31	13063.9		5.31	-631.966
5.32	42055.9		5.32	27032.7		5.32	13071.2		5.32	-761.775
5.33	41873.1		5.33	26936.5		5.33	12920		5.33	-607.67
5.34	41992.1		5.34	27263.8		5.34	12886.7		5.34	-734.04
5.35	41877.8		5.35	27273.9		5.35	12939.1		5.35	-437.019
5.36	41493.1		5.36	27154.7		5.36	13055.7		5.36	-693.25
5.37	41537		5.37	27120.7		5.37	12932.4		5.37	-696.271
5.38	41743.2		5.38	26914.8		5.38	13193.7		5.38	-612.513
5.39	41490.9		5.39	27102.4		5.39	12912.1		5.39	-641.543
5.4	41714.2		5.4	27105.3		5.4	12783.1		5.4	-498.13
5.41	41860.5		5.41	27022.8		5.41	13011.2		5.41	-510.993
5.42	41764.4		5.42	27122		5.42	13023.1		5.42	-729.464
5.43	41831.9		5.43	26958.9		5.43	12574.2		5.43	-559.297
5.44	41691.2		5.44	27110.3		5.44	12738.5		5.44	-565.076
5.45	41930.8		5.45	26987.1		5.45	12861.5		5.45	-735.883
5.46	41862.7		5.46	26715.6		5.46	12759		5.46	-789.488
5.47	41611.5		5.47	26845.1		5.47	12930.4		5.47	-721.675
5.48	42073.3		5.48	27019.3		5.48	12915.8		5.48	-881.557
5.49	42032.8		5.49	26795.8		5.49	12901.5		5.49	-684.919
5.5	41591.7		5.5	27032.7		5.5	12927.4		5.5	-632.861
5.51	41647.8		5.51	26833.7		5.51	12986.4		5.51	-870.595
5.52	41890.7		5.52	27079.6		5.52	13178		5.52	-845.12
5.53	41877.2		5.53	26778.6		5.53	12997.7		5.53	-849.856
5.54	41816.7		5.54	27113.9		5.54	12864.7		5.54	-780.619
5.55	41618.3		5.55	26958.6		5.55	12689.1		5.55	-592.507
5.56	41942.2		5.56	26983.5		5.56	12892.9		5.56	-873.313
5.57	41927.5		5.57	26977.8		5.57	12838.5		5.57	-974.033
5.58	41831.3		5.58	26832		5.58	12934.4		5.58	-833.459
5.59	41707.9		5.59	26768.2		5.59	13006		5.59	-803.946
5.6	41681.7		5.6	26967.2		5.6	12802.6		5.6	-678.09
5.61	41404.5		5.61	27051.5		5.61	12705		5.61	-634.094
5.62	41363.1		5.62	26912.2		5.62	12941.6		5.62	-723.948
5.63	41702.6		5.63	27151.5		5.63	12871.7		5.63	-690.776
5.64	41541.2		5.64	26995.6		5.64	13215.3		5.64	-865.684
5.65	41668.4		5.65	26957.9		5.65	12878.5		5.65	-636.488
5.66	41682.1		5.66	26964.8		5.66	12976.4		5.66	-721.383
5.67	41524.7		5.67	27101.9		5.67	13025.2		5.67	-792.628
5.68	41784.2		5.68	26937.5		5.68	12825.9		5.68	-537.367
5.69	41644.4		5.69	26798.2		5.69	12854.8		5.69	-889.639
5.7	41677.8		5.7	26551.8		5.7	12984.8		5.7	-635.752
5.71	41997.2		5.71	26945.7		5.71	12788		5.71	-845.972
5.72	41704.9		5.72	26883.8		5.72	12855.5		5.72	-591.235
5.73	42008		5.73	27051.5		5.73	12833.4		5.73	-750.667
5.74	41668.8		5.74	26940.3		5.74	12984		5.74	-860.889
5.75	41693		5.75	27094.7		5.75	12860.1		5.75	-595.735
5.76	41635.9		5.76	27072.7		5.76	12796.1		5.76	-622.896
5.77	41797.4		5.77	26839.5		5.77	12774.6		5.77	-718.662
5.78	41841.2		5.78	27073.8		5.78	12869.4		5.78	-657.14
5.79	41905.1		5.79	26935.2		5.79	13096.9		5.79	-869.274
5.8	41844.2		5.8	26870.6		5.8	13080.2		5.8	-661.447
5.81	42104.8		5.81	26852.6		5.81	13013.5		5.81	-835.166
5.82	41586.7		5.82	26905.3		5.82	12725.7		5.82	-985.875
5.83	41664.1		5.83	26776.5		5.83	13046.4		5.83	-846.521
5.84	41809		5.84	26914.8		5.84	12997.1		5.84	-712.319
5.85	42123.7		5.85	27015.7		5.85	12857.5		5.85	-661.558
5.86	41817.4		5.86	26913.1		5.86	13020.6		5.86	-721.163
5.87	41716.2		5.87	26858		5.87	12970.2		5.87	-895.912
5.88	41965.3		5.88	26893.1		5.88	12946.3		5.88	-887.19
5.89	41722		5.89	26884.8		5.89	13036.3		5.89	-778.521
5.9	42177.4		5.9	27082.2		5.9	13011.5		5.9	-996.36
5.91	41874.2		5.91	27231.3		5.91	12948.7		5.91	-903.809
5.92	41468.4		5.92	27211.9		5.92	12962.5		5.92	-678.935
5.93	42179.7		5.93	26732.9		5.93	12687.1		5.93	-789.388
5.94	41938.7		5.94	26925.9		5.94	13142.1		5.94	-630.482
5.95	41813		5.95	27079.7		5.95	13033.3		5.95	-737.949
5.96	41698.5		5.96	27061		5.96	13095.2		5.96	-714.285
5.97	41875		5.97	26916.7		5.97	13339.3		5.97	-892.3
5.98	42024.3		5.98	27116.4		5.98	12988.1		5.98	-829.125
5.99	42213.1		5.99	27058.9		5.99	13236.4		5.99	-849.817
6	42101.9		6	27087.8		6	13100.3		6	-784.881
6.01	41753.9		6.01	27254.8		6.01	13195.8		6.01	-889.874
6.02	41947.3		6.02	26649.5		6.02	13107.9		6.02	-964.772
6.03	41952.9		6.03	27010.8		6.03	12974.9		6.03	-854.683
6.04	42261.2		6.04	26966.7		6.04	13112.2		6.04	-600.183
6.05	41964.8		6.05	26960.7		6.05	13282.3		6.05	-686.17
6.06	41723.5		6.06	27038.8		6.06	13018.7		6.06	-665.278
6.07	41700.2		6.07	26801.8		6.07	13169.6		6.07	-587.758
6.08	41974.9		6.08	27086.5		6.08	12726.4		6.08	-732.291
6.09	42122.8		6.09	26895.4		6.09	13202.6		6.09	-901.175
6.1	42071.6		6.1	26911.7		6.1	12903.8		6.1	-847.163
6.11	42536.5		6.11	26888.3		6.11	13018.4		6.11	-605.239
6.12	42221.5		6.12	26962.4		6.12	13259.1		6.12	-688.822
6.13	42047.6		6.13	26817.7		6.13	12993.4		6.13	-671.334
6.14	42027.5		6.14	26749		6.14	12899		6.14	-737.695
6.15	41999.9		6.15	26726.6		6.15	12882.9		6.15	-926.645
6.16	41949.5		6.16	26891.9		6.16	13001.2		6.16	-851.11
6.17	42104.6		6.17	26742.2		6.17	12758		6.17	-832.292
6.18	42041.5		6.18	26931.2		6.18	12945.6		6.18	-1025.86
6.19	42021.7		6.19	26951.2		6.19	12880.9		6.19	-897.655
6.2	42235		6.2	26921.4		6.2	12931		6.2	-893.998
6.21	41838.8		6.21	26571.6		6.21	12956.2		6.21	-1001.03
6.22	41624.8		6.22	26750.8		6.22	13106.1		6.22	-1024.43
6.23	41687.5		6.23	26808.2		6.23	12851.9		6.23	-944.797
6.24	41409.7		6.24	26685.8		6.24	12576.2		6.24	-947.479
6.25	41460.3		6.25	26934		6.25	12872.7		6.25	-746.062
6.26	41755.3		6.26	27027.6		6.26	13077.2		6.26	-941.435
6.27	42007.9		6.27	26916.2		6.27	13102.8		6.27	-857.387
6.28	41818.8		6.28	26933.7		6.28	12990.4		6.28	-969.114
6.29	41889.4		6.29	26795.1		6.29	12765.7		6.29	-1018.77
6.3	41747.9		6.3	27194.8		6.3	12745.2		6.3	-893.851
6.31	41631.3		6.31	26671.8		6.31	12944.4		6.31	-910.012
6.32	41548.2		6.32	26713		6.32	12751.2		6.32	-1030.32
6.33	41421.6		6.33	26947.1		6.33	12772.4		6.33	-956.017
6.34	41755.2		6.34	26688.9		6.34	12626.9		6.34	-959.033
6.35	41515		6.35	26681.9		6.35	12595.3		6.35	-785.88
6.36	41373.3		6.36	26876.4		6.36	12683.4		6.36	-1048.66
6.37	41619.6		6.37	26687.6		6.37	12899.5		6.37	-911.93
6.38	41360.9		6.38	26639.5		6.38	12809.9		6.38	-1063.13
6.39	41632.4		6.39	26730.7		6.39	12720.9		6.39	-1171.42
6.4	41658.7		6.4	26850.9		6.4	12535.1		6.4	-1042.36
6.41	41446.1		6.41	26592.6		6.41	12344.8		6.41	-889.772
6.42	41407		6.42	26334.9		6.42	12496.1		6.42	-834.237
6.43	41215.6		6.43	26553.1		6.43	12484.2		6.43	-1136.7
6.44	41335.6		6.44	26438.1		6.44	12735.8		6.44	-1125.58
6.45	41370.1		6.45	26644		6.45	12792.5		6.45	-1026.93
6.46	41303.1		6.46	26592.8		6.46	12655		6.46	-899.172
6.47	41185		6.47	26265.4		6.47	12505.4		6.47	-1036.5
6.48	40979.6		6.48	26293.7		6.48	12438.9		6.48	-1052.87
6.49	41057.4		6.49	26613		6.49	12335.1		6.49	-1231.04
6.5	41242.7		6.5	26466.4		6.5	12436.9		6.5	-1188.82
6.51	41151.4		6.51	26497.2		6.51	12316.6		6.51	-1153.1
6.52	41177.2		6.52	26549.9		6.52	12324.1		6.52	-1020.5
6.53	41087.8		6.53	26487.6		6.53	12157.4		6.53	-1034.56
6.54	40938.6		6.54	26296.4		6.54	12176.7		6.54	-1059.12
6.55	40940.9		6.55	26513.5		6.55	12329.4		6.55	-1102.98
6.56	40947.5		6.56	26492.5		6.56	12422.4		6.56	-1027.57
6.57	40977		6.57	26388.8		6.57	12306.5		6.57	-1114.64
6.58	40952.2		6.58	26365.7		6.58	12301.1		6.58	-939.881
6.59	40904.7		6.59	26018.1		6.59	12292.6		6.59	-1071.12
6.6	40476.3		6.6	26162.8		6.6	12356.1		6.6	-950.687
6.61	41200.3		6.61	26269.1		6.61	12172.1		6.61	-1063.78
6.62	40830.8		6.62	26315.1		6.62	12122.2		6.62	-901.586
6.63	40910.8		6.63	26282		6.63	12388.7		6.63	-1148.92
6.64	40865.2		6.64	26154.2		6.64	12173.9		6.64	-1142.58
6.65	40744.7		6.65	26222		6.65	12216		6.65	-1037.37
6.66	40839.5		6.66	26198.6		6.66	11979.2		6.66	-1069.1
6.67	40905.3		6.67	25947.9		6.67	12140.4		6.67	-1110.52
6.68	40734.3		6.68	25900.8		6.68	12115.5		6.68	-1036.72
6.69	40540.5		6.69	26437.3		6.69	12229		6.69	-891.618
6.7	40747.9		6.7	26367		6.7	12126.7		6.7	-1118.11
6.71	40715.9		6.71	26076.5		6.71	12241.3		6.71	-1152.18
6.72	40724.6		6.72	26066.8		6.72	12088.7		6.72	-1187.09
6.73	40729.5		6.73	26062.2		6.73	11985		6.73	-1118.8
6.74	40528.2		6.74	26003.7		6.74	12024.7		6.74	-993.923
6.75	40818		6.75	25973.7		6.75	12031.4		6.75	-1106.21
6.76	40632.9		6.76	26263.7		6.76	12172		6.76	-1250.72
6.77	40818.2		6.77	26059.8		6.77	12010.1		6.77	-1020.01
6.78	40366.2		6.78	26193.7		6.78	12124.4		6.78	-1010.88
6.79	40522.4		6.79	26242		6.79	11960.2		6.79	-1192.9
6.8	40518.4		6.8	25973		6.8	12018.2		6.8	-1243.02
6.81	40366.8		6.81	25965.6		6.81	12067.6		6.81	-1174.54
6.82	40511.3		6.82	25901.6		6.82	11910.8		6.82	-1189.11
6.83	40331.8		6.83	26080.7		6.83	11982.2		6.83	-1119.38
6.84	40467.7		6.84	26222.7		6.84	11854.3		6.84	-1211.69
6.85	40453.2		6.85	26188.8		6.85	12058.5		6.85	-1177.13
6.86	40451.7		6.86	25990		6.86	12062.6		6.86	-1225.31
6.87	40749.6		6.87	26116.6		6.87	11940.5		6.87	-1220.03
6.88	40646.5		6.88	26052.5		6.88	11874.1		6.88	-1146.07
6.89	40558.8		6.89	25673.3		6.89	12019.4		6.89	-1276.84
6.9	40251.9		6.9	25832.5		6.9	12075.4		6.9	-1233.79
6.91	40553.2		6.91	26088.9		6.91	12033.9		6.91	-1292.75
6.92	40631.2		6.92	26030.2		6.92	12042.9		6.92	-1089.14
6.93	40437.2		6.93	26162.8		6.93	12056.9		6.93	-1080.59
6.94	40693		6.94	25810.9		6.94	12058.1		6.94	-1271.89
6.95	40710.8		6.95	25881.7		6.95	12025.5		6.95	-1209.53
6.96	40398.1		6.96	25751.2		6.96	12024.8		6.96	-1196.44
6.97	40474		6.97	25964.7		6.97	12081.9		6.97	-1097.02
6.98	40373.4		6.98	25950		6.98	12169.5		6.98	-1210.33
6.99	40447.4		6.99	26130.1		6.99	12201.8		6.99	-1123.02
7	40400.1		7	25729.4		7	12079.1		7	-1025.07
7.01	40341.1		7.01	25915		7.01	12077.5		7.01	-1222.51
7.02	40268.7		7.02	25910.8		7.02	12140.7		7.02	-1244.26
7.03	40373.9		7.03	26140.1		7.03	12021.1		7.03	-1203.71
7.04	40139.7		7.04	25992.1		7.04	11943		7.04	-1351.19
7.05	40325.9		7.05	26031.5		7.05	11897.3		7.05	-1280.96
7.06	40383.1		7.06	25822.6		7.06	11968.8		7.06	-1288.29
7.07	40286.8		7.07	25891.4		7.07	11931.5		7.07	-1363.64
7.08	40406.1		7.08	25817.7		7.08	11995.7		7.08	-1257.38
7.09	40383.6		7.09	25884.9		7.09	12033.1		7.09	-1207.76
7.1	40317.4		7.1	25915.5		7.1	11930.9		7.1	-1195.88
7.11	40488		7.11	25925.1		7.11	11986.7		7.11	-1182.74
7.12	40436		7.12	25905.9		7.12	12046.6		7.12	-1127.88
7.13	40197.1		7.13	25963		7.13	11839		7.13	-1268.14
7.14	40353.5		7.14	25810.5		7.14	11866.6		7.14	-1314.46
7.15	40353.3		7.15	25882.5		7.15	11965.7		7.15	-1277.07
7.16	40311.5		7.16	25890.8		7.16	11862.7		7.16	-1318.52
7.17	40445.6		7.17	25826.4		7.17	11972.6		7.17	-1300.52
7.18	40285.3		7.18	25993.3		7.18	11995.4		7.18	-1395.7
7.19	40556.3		7.19	25882.9		7.19	12037.6		7.19	-1220.37
7.2	40260.6		7.2	25791		7.2	12265.3		7.2	-1301.5
7.21	40311.6		7.21	25881.1		7.21	12015.2		7.21	-1278.79
7.22	40388.7		7.22	25942.7		7.22	12224.4		7.22	-1337.98
7.23	40300.9		7.23	25854		7.23	12091.8		7.23	-1475.54
7.24	40382		7.24	25997.1		7.24	12147.4		7.24	-1300.23
7.25	40237.9		7.25	26003		7.25	12007.7		7.25	-1083.15
7.26	40251.6		7.26	25895.3		7.26	11884		7.26	-1119.45
7.27	40324.9		7.27	25924.6		7.27	12014.1		7.27	-1327.71
7.28	40360.2		7.28	25924.3		7.28	12000.4		7.28	-1268.62
7.29	40327.5		7.29	25875.2		7.29	11966		7.29	-1220.09
7.3	40190		7.3	25750.2		7.3	12041.8		7.3	-1216.58
7.31	40222		7.31	25807.2		7.31	12143.1		7.31	-1287.12
7.32	40078.6		7.32	25893.3		7.32	12032.4		7.32	-1223
7.33	40197.3		7.33	26062		7.33	11895.2		7.33	-1128.9
7.34	40348.8		7.34	25864.8		7.34	11850.9		7.34	-1226.4
7.35	40418.4		7.35	25847.6		7.35	11956		7.35	-1289.59
7.36	40295		7.36	25967.6		7.36	11963.9		7.36	-1402.12
7.37	40239.3		7.37	25703		7.37	12031.8		7.37	-1325.04
7.38	40305		7.38	25907.7		7.38	12138.2		7.38	-1184.42
7.39	40401.3		7.39	25899.9		7.39	11993.7		7.39	-1243.15
7.4	40379.4		7.4	25930.1		7.4	11841.6		7.4	-1271.71
7.41	40359.9		7.41	25781.5		7.41	12057.9		7.41	-1250.08
7.42	40286.8		7.42	25927.4		7.42	11982.4		7.42	-1298.7
7.43	40406.4		7.43	25811.3		7.43	11956.1		7.43	-1293.72
7.44	40149.3		7.44	25752.7		7.44	11913.7		7.44	-1194.63
7.45	40249.3		7.45	25627.5		7.45	11895.6		7.45	-1291.3
7.46	40257.3		7.46	25832.7		7.46	11946.4		7.46	-1125.23
7.47	40201.2		7.47	25730.3		7.47	12000.1		7.47	-1203.6
7.48	40232.5		7.48	25734.9		7.48	11844		7.48	-1216.2
7.49	40058.3		7.49	25863.4		7.49	11884.4		7.49	-1322.84
7.5	40278		7.5	25883.5		7.5	11754		7.5	-1111.12
7.51	40057.7		7.51	25862.3		7.51	12019.2		7.51	-1218.3
7.52	40100.3		7.52	25816.4		7.52	11790.3		7.52	-1180.84
7.53	40347.8		7.53	25752.5		7.53	11859.6		7.53	-1227.03
7.54	40298.7		7.54	25920		7.54	12145.7		7.54	-1214.09
7.55	40162.8		7.55	25937.2		7.55	11869.6		7.55	-1455.51
7.56	40217		7.56	25782.9		7.56	12028		7.56	-1261.75
7.57	40293.7		7.57	25842.8		7.57	11842.7		7.57	-1333.69
7.58	40165.1		7.58	25750.5		7.58	11801.3		7.58	-1315.63
7.59	40269.4		7.59	25701.7		7.59	11751.2		7.59	-1226.69
7.6	40117.8		7.6	25743.1		7.6	11875.4		7.6	-1226.71
7.61	40232.8		7.61	25744.3		7.61	11898.1		7.61	-1226.92
7.62	40168		7.62	26001.6		7.62	11840.5		7.62	-1232.42
7.63	40196.9		7.63	25808.6		7.63	11996.6		7.63	-1221.37
7.64	40504.6		7.64	25772.9		7.64	11897.1		7.64	-1294.17
7.65	40365.6		7.65	25716.6		7.65	11922.4		7.65	-1440.23
7.66	40310.2		7.66	25792.6		7.66	11882.7		7.66	-1251.36
7.67	40077.6		7.67	25848.5		7.67	11865.4		7.67	-1331.81
7.68	40231.7		7.68	25798.4		7.68	11884.3		7.68	-1313.31
7.69	40071.6		7.69	25731.2		7.69	12051.9		7.69	-1449.71
7.7	40048.6		7.7	25847.9		7.7	11827.5		7.7	-1309.86
7.71	40122		7.71	25785.7		7.71	11860.6		7.71	-1354.9
7.72	40209		7.72	25676.8		7.72	11906		7.72	-1325.51
7.73	40256.4		7.73	25780.5		7.73	11896.6		7.73	-1305.4
7.74	40077.2		7.74	25744.3		7.74	11760.5		7.74	-1229.18
7.75	40349.6		7.75	25805.1		7.75	11941.9		7.75	-1272.9
7.76	40074		7.76	25687.3		7.76	11815		7.76	-1233.4
7.77	40107		7.77	25799.5		7.77	11811.5		7.77	-1345.63
7.78	40200.3		7.78	25904.9		7.78	11821.3		7.78	-1208.48
7.79	39894.2		7.79	25810.9		7.79	11829.5		7.79	-1280.25
7.8	40016.9		7.8	25712.1		7.8	11801.4		7.8	-1269.8
7.81	40141.3		7.81	25679.1		7.81	11607.9		7.81	-1238.55
7.82	40023.3		7.82	25751.3		7.82	11812		7.82	-1308.65
7.83	39990.8		7.83	25685.7		7.83	11755		7.83	-1203.15
7.84	40150		7.84	25676.1		7.84	11549.2		7.84	-1383.21
7.85	40145.2		7.85	25557.8		7.85	11774.1		7.85	-1310.05
7.86	39919.6		7.86	25666.7		7.86	11684		7.86	-1309.49
7.87	40033		7.87	25648.6		7.87	11810.5		7.87	-1338.27
7.88	40095.8		7.88	25625.5		7.88	11745.7		7.88	-1200.31
7.89	40429.4		7.89	25664.3		7.89	11597.4		7.89	-1274.03
7.9	40144.6		7.9	25699.4		7.9	11520.4		7.9	-1414.77
7.91	40038.6		7.91	25684.2		7.91	11831.9		7.91	-1343.42
7.92	39989.1		7.92	25820.3		7.92	11758.6		7.92	-1308.23
7.93	39868.1		7.93	25722.4		7.93	11744.3		7.93	-1293.26
7.94	40050.1		7.94	25680.5		7.94	11641.5		7.94	-1274.74
7.95	40060.9		7.95	25766.3		7.95	11801.9		7.95	-1254.05
7.96	40026.4		7.96	25774.2		7.96	11573.9		7.96	-1394.28
7.97	39820		7.97	25801.8		7.97	11564.3		7.97	-1424.69
7.98	40029.6		7.98	25624.6		7.98	11653.2		7.98	-1312.26
7.99	39871.6		7.99	25775.4		7.99	11762.3		7.99	-1276.46
8	39888.4		8	25662.3		8	11664.6		8	-1416.02
8.01	39965.8		8.01	25758.2		8.01	11729.4		8.01	-1455.85
8.02	40137.5		8.02	25767.5		8.02	11659.2		8.02	-1409.53
8.03	39989.3		8.03	25570		8.03	11745.9		8.03	-1348.58
8.04	39910		8.04	25684.9		8.04	11702.1		8.04	-1352.89
8.05	39941.2		8.05	25556.3		8.05	11703.6		8.05	-1413.78
8.06	40121.8		8.06	25633.8		8.06	11590		8.06	-1366.85
8.07	40018		8.07	25573.4		8.07	11784.1		8.07	-1156.88
8.08	40139.7		8.08	25616.9		8.08	11657.7		8.08	-1205.29
8.09	39992.8		8.09	25538.4		8.09	11554.3		8.09	-1341.19
8.1	40025.6		8.1	25666		8.1	11703		8.1	-1255.94
8.11	40193.3		8.11	25762.2		8.11	11608.3		8.11	-1259.57
8.12	39944.3		8.12	25749.9		8.12	11630.3		8.12	-1405.26
8.13	39799.1		8.13	25479.8		8.13	11717.4		8.13	-1440.31
8.14	39807.3		8.14	25541.5		8.14	11796.2		8.14	-1332.59
8.15	39858.7		8.15	25752.5		8.15	11721.3		8.15	-1385.51
8.16	39854.7		8.16	25526.6		8.16	11832.3		8.16	-1402.38
8.17	40010.8		8.17	25358.2		8.17	11742.1		8.17	-1207.28
8.18	39943.9		8.18	25568.9		8.18	11783		8.18	-1594.24
8.19	39868.9		8.19	25585.7		8.19	11575		8.19	-1413.64
8.2	39632.8		8.2	25398		8.2	11567.8		8.2	-1395.89
8.21	39945.5		8.21	25561.7		8.21	11738.2		8.21	-1343.02
8.22	39837.9		8.22	25567.7		8.22	11596.1		8.22	-1381.11
8.23	39836.6		8.23	25547		8.23	11636.5		8.23	-1375.49
8.24	39782.7		8.24	25693.1		8.24	11675.8		8.24	-1381.87
8.25	39897.6		8.25	25552.9		8.25	11662.7		8.25	-1448.57
8.26	39818.8		8.26	25554.9		8.26	11544.1		8.26	-1270.5
8.27	39792.5		8.27	25633.8		8.27	11614.3		8.27	-1335.63
8.28	39959.7		8.28	25695.5		8.28	11536.9		8.28	-1294.15
8.29	39928.8		8.29	25529.2		8.29	11588.1		8.29	-1410.42
8.3	39823.9		8.3	25439.6		8.3	11609.5		8.3	-1298.46
8.31	39952.6		8.31	25428.2		8.31	11671.1		8.31	-1298.32
8.32	39931.1		8.32	25629.7		8.32	11647.7		8.32	-1268.07
8.33	39715.7		8.33	25626.4		8.33	11626.1		8.33	-1409.05
8.34	39944.8		8.34	25528.9		8.34	11649		8.34	-1447.68
8.35	39948.4		8.35	25523.5		8.35	11605.8		8.35	-1386.45
8.36	40134.8		8.36	25457		8.36	11464.1		8.36	-1386.43
8.37	39708.5		8.37	25422.9		8.37	11434.8		8.37	-1424.7
8.38	39922.9		8.38	25563.9		8.38	11697.7		8.38	-1487.88
8.39	39933.3		8.39	25499.2		8.39	11580.4		8.39	-1412.14
8.4	39675.8		8.4	25531		8.4	11483.2		8.4	-1370.95
8.41	39726		8.41	25568.6		8.41	11531.9		8.41	-1452.83
8.42	39786.8		8.42	25590.6		8.42	11649		8.42	-1461.83
8.43	39815.3		8.43	25395.8		8.43	11548.5		8.43	-1506.72
8.44	39813.7		8.44	25477.3		8.44	11595.4		8.44	-1437.96
8.45	39775.7		8.45	25435.8		8.45	11609.1		8.45	-1306.09
8.46	39720.1		8.46	25517.4		8.46	11538.9		8.46	-1348.68
8.47	39728.2		8.47	25572.7		8.47	11648.9		8.47	-1421.1
8.48	39921.4		8.48	25487.3		8.48	11588.2		8.48	-1441.05
8.49	39750.2		8.49	25592.6		8.49	11644.8		8.49	-1488.8
8.5	39829.8		8.5	25507.7		8.5	11689.6		8.5	-1495.65
8.51	39618		8.51	25654.9		8.51	11671.1		8.51	-1409.54
8.52	39925.1		8.52	25648.8		8.52	11470.1		8.52	-1437.55
8.53	39803.5		8.53	25467.5		8.53	11591.4		8.53	-1432.43
8.54	39684		8.54	25555		8.54	11627.5		8.54	-1386.02
8.55	39798.7		8.55	25562.2		8.55	11640.6		8.55	-1424.29
8.56	39584.3		8.56	25417.4		8.56	11711.9		8.56	-1447.33
8.57	39765.4		8.57	25609.9		8.57	11502.4		8.57	-1476.99
8.58	39895.1		8.58	25575.1		8.58	11546.4		8.58	-1414.12
8.59	39930.6		8.59	25651		8.59	11633.6		8.59	-1487.7
8.6	39650.1		8.6	25587.3		8.6	11680.7		8.6	-1338.9
8.61	39779.5		8.61	25447.4		8.61	11560.1		8.61	-1391.59
8.62	39714.9		8.62	25452.4		8.62	11501.8		8.62	-1479.18
8.63	39646.8		8.63	25490.9		8.63	11640.9		8.63	-1463.51
8.64	39799.9		8.64	25510.6		8.64	11691.9		8.64	-1468.03
8.65	39673.5		8.65	25534.7		8.65	11742.5		8.65	-1457.91
8.66	39683.5		8.66	25573.6		8.66	11563.3		8.66	-1504.69
8.67	39815.4		8.67	25531.4		8.67	11582.2		8.67	-1457.16
8.68	39770.1		8.68	25554.6		8.68	11631.5		8.68	-1290.59
8.69	39850.5		8.69	25434.8		8.69	11682		8.69	-1435.07
8.7	39948.4		8.7	25539.8		8.7	11468		8.7	-1398.48
8.71	39786.1		8.71	25610.1		8.71	11400		8.71	-1293.96
8.72	39891.7		8.72	25418.1		8.72	11618.2		8.72	-1333.07
8.73	39809.8		8.73	25533.9		8.73	11614.2		8.73	-1268.97
8.74	39860.2		8.74	25465		8.74	11648		8.74	-1350.04
8.75	39765		8.75	25408.3		8.75	11552.5		8.75	-1396.31
8.76	39684.2		8.76	25522.3		8.76	11482.4		8.76	-1413.27
8.77	39809.1		8.77	25491.4		8.77	11563.3		8.77	-1405.78
8.78	39591.1		8.78	25459.2		8.78	11507.9		8.78	-1442.16
8.79	39587.2		8.79	25434.6		8.79	11571.6		8.79	-1436.07
8.8	39586.2		8.8	25517.3		8.8	11464.8		8.8	-1405.69
8.81	39668.3		8.81	25470.4		8.81	11657.2		8.81	-1492.65
8.82	39573.1		8.82	25412.1		8.82	11560.2		8.82	-1381.64
8.83	39655		8.83	25476.4		8.83	11473.2		8.83	-1448.76
8.84	39635.9		8.84	25534.6		8.84	11411.8		8.84	-1361.63
8.85	39817.8		8.85	25422.5		8.85	11510.7		8.85	-1145.06
8.86	39636.1		8.86	25416		8.86	11448.4		8.86	-1424.38
8.87	39718.6		8.87	25554.5		8.87	11409.2		8.87	-1404.5
8.88	39736.1		8.88	25362.2		8.88	11590.7		8.88	-1505.29
8.89	39773.3		8.89	25391.9		8.89	11535.5		8.89	-1403.82
8.9	39764		8.9	25465.2		8.9	11547		8.9	-1417.66
8.91	39837.8		8.91	25449.7		8.91	11666.8		8.91	-1378.56
8.92	39702.5		8.92	25421.3		8.92	11637.1		8.92	-1274.72
8.93	39666.4		8.93	25559.9		8.93	11463.9		8.93	-1392.09
8.94	39952.3		8.94	25456.7		8.94	11723.9		8.94	-1407.98
8.95	39826.8		8.95	25357.9		8.95	11534.9		8.95	-1295.14
8.96	39724.9		8.96	25350.2		8.96	11546		8.96	-1364.9
8.97	39857.6		8.97	25390.4		8.97	11498.6		8.97	-1390.21
8.98	39724.6		8.98	25450.4		8.98	11466.9		8.98	-1420.83
8.99	39811.5		8.99	25527.1		8.99	11511.4		8.99	-1428.28
9	39592.1		9	25400.8		9	11351		9	-1427.57
9.01	39737		9.01	25483.5		9.01	11440.7		9.01	-1397.17
9.02	39753		9.02	25379.5		9.02	11496.6		9.02	-1399.55
9.03	39690.8		9.03	25454.6		9.03	11494.8		9.03	-1435.99
9.04	39783.4		9.04	25479.2		9.04	11437.1		9.04	-1393.54
9.05	39711.7		9.05	25354.9		9.05	11650.2		9.05	-1452.72
9.06	39906.6		9.06	25306.5		9.06	11451.9		9.06	-1333.82
9.07	39792.4		9.07	25497.3		9.07	11344.6		9.07	-1527.25
9.08	39681.6		9.08	25385.1		9.08	11497.3		9.08	-1514.55
9.09	40070.4		9.09	25478.1		9.09	11593.9		9.09	-1416.47
9.1	39553		9.1	25455.5		9.1	11436.3		9.1	-1316.09
9.11	39636.9		9.11	25508.3		9.11	11386.2		9.11	-1498.52
9.12	39814.2		9.12	25427.7		9.12	11499.7		9.12	-1430.59
9.13	39749.3		9.13	25504.5		9.13	11505.8		9.13	-1502.5
9.14	39758		9.14	25702.5		9.14	11682.8		9.14	-1362.82
9.15	39704.1		9.15	25371		9.15	11671.8		9.15	-1362.6
9.16	39788.7		9.16	25487.7		9.16	11663.7		9.16	-1432.18
9.17	39766.4		9.17	25468.8		9.17	11420.7		9.17	-1370.46
9.18	39881.3		9.18	25447.7		9.18	11521.4		9.18	-1404.7
9.19	39877		9.19	25468.4		9.19	11502.8		9.19	-1436.41
9.2	39938		9.2	25604.4		9.2	11644.6		9.2	-1463.86
9.21	39595.2		9.21	25395.3		9.21	11564.4		9.21	-1293.28
9.22	39653		9.22	25404.9		9.22	11564.5		9.22	-1377.94
9.23	39879.6		9.23	25382.7		9.23	11541.3		9.23	-1422.99
9.24	39711		9.24	25377.3		9.24	11436.8		9.24	-1394.7
9.25	39759.8		9.25	25498		9.25	11651.4		9.25	-1405.95
9.26	39990.8		9.26	25405.5		9.26	11509.2		9.26	-1295.87
9.27	39915.9		9.27	25401		9.27	11516.6		9.27	-1523.11
9.28	39641.7		9.28	25438.1		9.28	11523.7		9.28	-1486.76
9.29	39835.6		9.29	25436.7		9.29	11514.2		9.29	-1350.83
9.3	39729.5		9.3	25394.9		9.3	11512.8		9.3	-1465.39
9.31	39766.4		9.31	25438		9.31	11583.4		9.31	-1354.54
9.32	39720.5		9.32	25444		9.32	11432.6		9.32	-1381.44
9.33	39857.7		9.33	25523		9.33	11447.9		9.33	-1528.04
9.34	40031.7		9.34	25372.9		9.34	11356.6		9.34	-1342.64
9.35	39930.7		9.35	25354.4		9.35	11412.8		9.35	-1344.04
9.36	39896.5		9.36	25533.8		9.36	11497.2		9.36	-1384.92
9.37	39777.1		9.37	25440.9		9.37	11651.5		9.37	-1370.34
9.38	39620.8		9.38	25518.1		9.38	11555.5		9.38	-1413.78
9.39	39680.1		9.39	25627.2		9.39	11448.5		9.39	-1443.12
9.4	39853.1		9.4	25454.5		9.4	11529.6		9.4	-1485.92
9.41	39832.6		9.41	25414		9.41	11447.3		9.41	-1541.64
9.42	39957.3		9.42	25307		9.42	11519.2		9.42	-1442.88
9.43	40028		9.43	25557		9.43	11474.1		9.43	-1390.09
9.44	39977		9.44	25393.3		9.44	11516.1		9.44	-1517.69
9.45	39782		9.45	25528.2		9.45	11545.6		9.45	-1506.88
9.46	39821.1		9.46	25504		9.46	11529.6		9.46	-1437.39
9.47	39836.8		9.47	25388.7		9.47	11463.3		9.47	-1483.33
9.48	39909.1		9.48	25396.6		9.48	11592.7		9.48	-1609.35
9.49	39875.2		9.49	25292.7		9.49	11514.1		9.49	-1563.66
9.5	39927.2		9.5	25370.7		9.5	11506.4		9.5	-1466.03
9.51	39807		9.51	25457.6		9.51	11472.1		9.51	-1512.1
9.52	39717.3		9.52	25429.5		9.52	11407.8		9.52	-1489.8
9.53	39862.3		9.53	25362.7		9.53	11407.3		9.53	-1386.37
9.54	39845.3		9.54	25475.9		9.54	11508.8		9.54	-1412.73
9.55	39904.9		9.55	25377.3		9.55	11430.1		9.55	-1409.37
9.56	39740		9.56	25510.1		9.56	11445.4		9.56	-1475.81
9.57	39835		9.57	25586		9.57	11556.2		9.57	-1518.6
9.58	40032.9		9.58	25682.1		9.58	11597.7		9.58	-1460.25
9.59	39916.2		9.59	25485.5		9.59	11467.1		9.59	-1446.15
9.6	39876.4		9.6	25472.7		9.6	11385.3		9.6	-1479.48
9.61	40003		9.61	25320.9		9.61	11493.7		9.61	-1644.6
9.62	40046.9		9.62	25340.4		9.62	11535.1		9.62	-1479.64
9.63	39792		9.63	25325.1		9.63	11574.3		9.63	-1459.35
9.64	39885.9		9.64	25448.1		9.64	11481.8		9.64	-1451.23
9.65	39835.8		9.65	25152.9		9.65	11348.5		9.65	-1437.37
9.66	39829.9		9.66	25293.8		9.66	11283.7		9.66	-1379.82
9.67	39843.3		9.67	25204.4		9.67	11458.1		9.67	-1623.09
9.68	39934.6		9.68	25407.3		9.68	11306.6		9.68	-1483.75
9.69	39798.4		9.69	25416.7		9.69	11401.1		9.69	-1549.96
9.7	39657.4		9.7	25469.5		9.7	11603.8		9.7	-1507.94
9.71	39973.7		9.71	25255.1		9.71	11395		9.71	-1608.2
9.72	39806.8		9.72	25339.1		9.72	11425.5		9.72	-1399.12
9.73	39886.5		9.73	25395.7		9.73	11476.4		9.73	-1451.55
9.74	39895		9.74	25324.6		9.74	11350.8		9.74	-1448.18
9.75	39780.4		9.75	25474.8		9.75	11455.6		9.75	-1453.63
9.76	39814.7		9.76	25370.4		9.76	11530.2		9.76	-1587.27
9.77	39948.3		9.77	25351.3		9.77	11423.5		9.77	-1280.63
9.78	39653.4		9.78	25415		9.78	11495.6		9.78	-1512.64
9.79	39593.1		9.79	25333.4		9.79	11471.9		9.79	-1491.54
9.8	39880.8		9.8	25485.9		9.8	11402.5		9.8	-1473.2
9.81	39809.4		9.81	25427.1		9.81	11366		9.81	-1570.91
9.82	39714.6		9.82	25435		9.82	11439.7		9.82	-1515.48
9.83	39676		9.83	25385.3		9.83	11461.7		9.83	-1462.93
9.84	39546.3		9.84	25403.6		9.84	11415.3		9.84	-1575.93
9.85	39821.2		9.85	25467.4		9.85	11353.2		9.85	-1537
9.86	39949.3		9.86	25294.3		9.86	11470.9		9.86	-1556.18
9.87	40009		9.87	25352.3		9.87	11394.6		9.87	-1543.56
9.88	39654.7		9.88	25306.4		9.88	11364.8		9.88	-1556.54
9.89	39533.1		9.89	25258.8		9.89	11391.5		9.89	-1541.23
9.9	39738.4		9.9	25244.7		9.9	11444.5		9.9	-1537.44
9.91	39753.7		9.91	25491.1		9.91	11385		9.91	-1555.87
9.92	39913.3		9.92	25354.9		9.92	11415.8		9.92	-1461.5
9.93	39906		9.93	25268.3		9.93	11350.2		9.93	-1413.4
9.94	39859.7		9.94	25380.4		9.94	11412.4		9.94	-1493.99
9.95	40013.9		9.95	25581.2		9.95	11393.9		9.95	-1490.79
9.96	39877.1		9.96	25370.8		9.96	11389.7		9.96	-1437.1
9.97	39766.9		9.97	25401.7		9.97	11332.4		9.97	-1608
9.98	39911.7		9.98	25349.1		9.98	11358		9.98	-1515.43
9.99	39916.8		9.99	25334.7		9.99	11312.8		9.99	-1498.71
10	39798.7		10	25293.2		10	11246.2		10	-1492.2
10.01	39648.2		10.01	25401.3		10.01	11356.1		10.01	-1542.33
10.02	39778.7		10.02	25434.4		10.02	11378.9		10.02	-1435.38
10.03	39666.6		10.03	25377		10.03	11424		10.03	-1458.36
10.04	39707.1		10.04	25331.9		10.04	11341.8		10.04	-1487.5
10.05	39666.8		10.05	25355.7		10.05	11499.1		10.05	-1545.57
10.06	39716.9		10.06	25337.9		10.06	11432.3		10.06	-1540.98
10.07	39682.4		10.07	25398.9		10.07	11422.5		10.07	-1441.84
10.08	39803.6		10.08	25329.5		10.08	11382		10.08	-1449.71
10.09	39745.8		10.09	25316.7		10.09	11385.7		10.09	-1541.29
10.1	39671		10.1	25380.4		10.1	11355		10.1	-1434.32
10.11	39837.6		10.11	25389.9		10.11	11312.5		10.11	-1577.22
10.12	39740		10.12	25475.9		10.12	11458.1		10.12	-1447.69
10.13	39830.9		10.13	25259.9		10.13	11358.3		10.13	-1517.54
10.14	39709.1		10.14	25302.1		10.14	11242.1		10.14	-1609.94
10.15	39800.3		10.15	25231.5		10.15	11376.9		10.15	-1493.17
10.16	39756.2		10.16	25450.1		10.16	11371.6		10.16	-1465.92
10.17	39682.2		10.17	25582.2		10.17	11348.2		10.17	-1527.62
10.18	39570.3		10.18	25472.4		10.18	11355.1		10.18	-1549.71
10.19	39668.3		10.19	25241.7		10.19	11411.1		10.19	-1521.2
10.2	39679.4		10.2	25248		10.2	11225.6		10.2	-1425.34
10.21	39567.8		10.21	25413.3		10.21	11478.7		10.21	-1576.91
10.22	39731.4		10.22	25396.1		10.22	11447.9		10.22	-1512
10.23	39719.3		10.23	25456.6		10.23	11413.6		10.23	-1566.49
10.24	39634.8		10.24	25443.5		10.24	11337.4		10.24	-1523.26
10.25	39628.6		10.25	25292.2		10.25	11264.7		10.25	-1541.71
10.26	39709.1		10.26	25239.4		10.26	11339.1		10.26	-1534.61
10.27	39643.4		10.27	25278.3		10.27	11341.5		10.27	-1574.5
10.28	39610.6		10.28	25267.2		10.28	11438.2		10.28	-1593.46
10.29	39734.3		10.29	25325.1		10.29	11395.9		10.29	-1585.53
10.3	39609.3		10.3	25387.9		10.3	11380.5		10.3	-1598.56
10.31	39615.5		10.31	25322.7		10.31	11398.3		10.31	-1588.87
10.32	39833.2		10.32	25302.6		10.32	11307.5		10.32	-1460.3
10.33	39866.2		10.33	25428.4		10.33	11281.1		10.33	-1440.09
10.34	39663.9		10.34	25491.1		10.34	11254.1		10.34	-1395.57
10.35	39605.9		10.35	25512.7		10.35	11300.9		10.35	-1551.36
10.36	39669.6		10.36	25262.2		10.36	11274.2		10.36	-1554.54
10.37	39755.9		10.37	25294.7		10.37	11278.7		10.37	-1589.61
10.38	39662.2		10.38	25201.4		10.38	11271.1		10.38	-1521.17
10.39	39637.5		10.39	25392.9		10.39	11379.8		10.39	-1615.46
10.4	39757.4		10.4	25253.8		10.4	11346.3		10.4	-1581.73
10.41	39735.6		10.41	25373.5		10.41	11324.2		10.41	-1509.97
10.42	39713.2		10.42	25378.1		10.42	11356.4		10.42	-1484.64
10.43	39750.8		10.43	25218.7		10.43	11349.1		10.43	-1465.76
10.44	39644.8		10.44	25377.2		10.44	11341.1		10.44	-1387.17
10.45	39764.3		10.45	25374.6		10.45	11304.9		10.45	-1647.48
10.46	39859.3		10.46	25129.3		10.46	11328.4		10.46	-1649.07
10.47	39520		10.47	25229.3		10.47	11357.3		10.47	-1494.05
10.48	39965.6		10.48	25199.6		10.48	11209.2		10.48	-1611.4
10.49	39860.7		10.49	25293.2		10.49	11218.3		10.49	-1601.74
10.5	39652.4		10.5	25228		10.5	11304.9		10.5	-1639.89
10.51	39537.1		10.51	25313.6		10.51	11380.8		10.51	-1551.08
10.52	39609.8		10.52	25340.4		10.52	11357.8		10.52	-1645.5
10.53	39524.1		10.53	25243.1		10.53	11361.7		10.53	-1539.81
10.54	39589.5		10.54	25212.5		10.54	11314.9		10.54	-1462.51
10.55	39624.6		10.55	25317.2		10.55	11226.9		10.55	-1513.76
10.56	39566.6		10.56	25246.1		10.56	11204.9		10.56	-1533.47
10.57	39762.6		10.57	25207.7		10.57	11233.3		10.57	-1580.17
10.58	39685.3		10.58	25154.7		10.58	11243.9		10.58	-1619.12
10.59	39631.9		10.59	25326.2		10.59	11216.9		10.59	-1391.62
10.6	39519		10.6	25318.9		10.6	11428.7		10.6	-1511.18
10.61	39548.2		10.61	25270.6		10.61	11359.5		10.61	-1537.84
10.62	39755.4		10.62	25230.6		10.62	11244.2		10.62	-1502.96
10.63	39909.3		10.63	25264.2		10.63	11333.2		10.63	-1528.25
10.64	39693.4		10.64	25267.4		10.64	11292		10.64	-1671.7
10.65	39587.4		10.65	25332.7		10.65	11304.1		10.65	-1522.31
10.66	39729.6		10.66	25367.5		10.66	11210.3		10.66	-1608.87
10.67	39716		10.67	25406		10.67	11414.4		10.67	-1556.7
10.68	39637.7		10.68	25421.3		10.68	11299.1		10.68	-1615.33
10.69	39417.8		10.69	25306.9		10.69	11212.7		10.69	-1461.71
10.7	39483		10.7	25147.5		10.7	11242.8		10.7	-1529.39
10.71	39562		10.71	25135.5		10.71	11217.9		10.71	-1565.95
10.72	39677.2		10.72	25186.6		10.72	11168.1		10.72	-1577.34
10.73	39564.7		10.73	25392.7		10.73	11258		10.73	-1548.77
10.74	39620.9		10.74	25304.2		10.74	11277.2		10.74	-1528.15
10.75	39592.3		10.75	25305.1		10.75	11319.1		10.75	-1601.38
10.76	39689.2		10.76	25380.9		10.76	11275		10.76	-1546.64
10.77	39682.7		10.77	25322.5		10.77	11261.9		10.77	-1614.31
10.78	39709.9		10.78	25275.7		10.78	11315		10.78	-1634.01
10.79	39672.5		10.79	25282		10.79	11303.7		10.79	-1506.87
10.8	39650.8		10.8	25236.5		10.8	11270.4		10.8	-1609.63
10.81	39634.1		10.81	25346.6		10.81	11345.2		10.81	-1573.9
10.82	39825.3		10.82	25347.4		10.82	11288.3		10.82	-1642.89
10.83	39636.7		10.83	25394.3		10.83	11365.1		10.83	-1530.73
10.84	39631.3		10.84	25236.8		10.84	11251.6		10.84	-1507.71
10.85	39516.7		10.85	25306.5		10.85	11271.9		10.85	-1543.58
10.86	39738.1		10.86	25272.4		10.86	11324.6		10.86	-1629.44
10.87	39617.5		10.87	25330.3		10.87	11149		10.87	-1610.44
10.88	39729.6		10.88	25221.9		10.88	11211.4		10.88	-1548.43
10.89	39587.1		10.89	25190.7		10.89	11371		10.89	-1473.42
10.9	39763.9		10.9	25219.3		10.9	11377.6		10.9	-1501.59
10.91	39564		10.91	25275		10.91	11244.4		10.91	-1526.96
10.92	39648.2		10.92	25324.6		10.92	11229.4		10.92	-1585.99
10.93	39783.6		10.93	25450.3		10.93	11195.3		10.93	-1624.22
10.94	39852		10.94	25305.2		10.94	11247.6		10.94	-1473.13
10.95	39771.9		10.95	25389.9		10.95	11239.1		10.95	-1524.79
10.96	39710.7		10.96	25263.2		10.96	11313.1		10.96	-1543.4
10.97	39677.5		10.97	25224.4		10.97	11231.8		10.97	-1573.7
10.98	39568.7		10.98	25171.7		10.98	11343.3		10.98	-1608.79
10.99	39483.3		10.99	25201.6		10.99	11231.4		10.99	-1567.8
11	39546.6		11	25243.5		11	11288.3		11	-1495.47
11.01	39705.1		11.01	25235.7		11.01	11189.5		11.01	-1464.32
11.02	39772.7		11.02	25335.4		11.02	11283.3		11.02	-1587.93
11.03	39771.8		11.03	25265.3		11.03	11267.9		11.03	-1561.09
11.04	39536.3		11.04	25243.5		11.04	11198		11.04	-1549.29
11.05	39631.2		11.05	25287.6		11.05	11202.8		11.05	-1505.52
11.06	39724.4		11.06	25161.1		11.06	11322		11.06	-1550.48
11.07	39754.5		11.07	25197.6		11.07	11186.4		11.07	-1545.35
11.08	39736.8		11.08	25242		11.08	11324.1		11.08	-1505.2
11.09	39707.1		11.09	25299.4		11.09	11281.1		11.09	-1493.08
11.1	39625.6		11.1	25155.2		11.1	11158.6		11.1	-1468.71
11.11	39678.8		11.11	25228.2		11.11	11292.1		11.11	-1494.7
11.12	39623.3		11.12	25129.8		11.12	11157.7		11.12	-1519.99
11.13	39616.5		11.13	25210.6		11.13	11203.7		11.13	-1649.69
11.14	39517.7		11.14	25323.2		11.14	11257		11.14	-1609.99
11.15	39678.2		11.15	25246.9		11.15	11354.4		11.15	-1658.77
11.16	39621.6		11.16	25212.9		11.16	11246.4		11.16	-1479.16
11.17	39619.6		11.17	25201.5		11.17	11281.8		11.17	-1435.72
11.18	39504.4		11.18	25300.4		11.18	11364		11.18	-1516.58
11.19	39565.7		11.19	25330.9		11.19	11325.9		11.19	-1504.88
11.2	39526.8		11.2	25219.5		11.2	11193.8		11.2	-1605.28
11.21	39644.5		11.21	25346.7		11.21	11288.1		11.21	-1552.54
11.22	39585.9		11.22	25324.2		11.22	11236.6		11.22	-1505.45
11.23	39601.4		11.23	25077.2		11.23	11271.2		11.23	-1601.18
11.24	39738.3		11.24	25253.2		11.24	11343.7		11.24	-1486.18
11.25	39601.8		11.25	25299.6		11.25	11346.6		11.25	-1533.32
11.26	39665.2		11.26	25280.9		11.26	11314.4		11.26	-1394.35
11.27	39608.7		11.27	25199.3		11.27	11217.3		11.27	-1487.64
11.28	39571.9		11.28	25164.4		11.28	11180.3		11.28	-1555.32
11.29	39615.9		11.29	25359		11.29	11341.6		11.29	-1643.88
11.3	39854.9		11.3	25283		11.3	11296.2		11.3	-1483.49
11.31	39640.8		11.31	25211.2		11.31	11267.1		11.31	-1556.2
11.32	39567.2		11.32	25216.7		11.32	11151.2		11.32	-1449.1
11.33	39519.1		11.33	25303.4		11.33	11066.6		11.33	-1496.67
11.34	39683.7		11.34	25121.9		11.34	11166.3		11.34	-1540.47
11.35	39681.5		11.35	25319.8		11.35	11301		11.35	-1636.93
11.36	39480.3		11.36	25292.9		11.36	11270.7		11.36	-1627.7
11.37	39658.7		11.37	25333.1		11.37	11309.3		11.37	-1630.11
11.38	39482.6		11.38	25308.6		11.38	11294.7		11.38	-1505.38
11.39	39723		11.39	25248.6		11.39	11313.6		11.39	-1512.91
11.4	39645.8		11.4	25271.1		11.4	11182.8		11.4	-1597.06
11.41	39745		11.41	25302.3		11.41	11178.8		11.41	-1604.18
11.42	39637.3		11.42	25334.9		11.42	11188.9		11.42	-1601.11
11.43	39603.1		11.43	25357.5		11.43	11199.9		11.43	-1652.6
11.44	39617.3		11.44	25263.1		11.44	11211.9		11.44	-1515.66
11.45	39576.6		11.45	25273.4		11.45	11247.4		11.45	-1605.78
11.46	39543.4		11.46	25316.1		11.46	11248.7		11.46	-1749.89
11.47	39499.3		11.47	25244.9		11.47	11329.3		11.47	-1627.26
11.48	39666.2		11.48	25227.9		11.48	11252.8		11.48	-1530.15
11.49	39802.1		11.49	25177.6		11.49	11369.3		11.49	-1525.58
11.5	39535.4		11.5	25125.2		11.5	11367.1		11.5	-1573.07
11.51	39426.7		11.51	25255.9		11.51	11321.9		11.51	-1541.37
11.52	39643		11.52	25141		11.52	11332.1		11.52	-1485.17
11.53	39555.3		11.53	25188.1		11.53	11233		11.53	-1512.61
11.54	39525.3		11.54	25223.1		11.54	11233.1		11.54	-1575.59
11.55	39611.4		11.55	25276.6		11.55	11109.9		11.55	-1623.06
11.56	39588.5		11.56	25299.3		11.56	11204		11.56	-1567.41
11.57	39544.3		11.57	25361.3		11.57	11287.3		11.57	-1572.54
11.58	39752.1		11.58	25276.8		11.58	11287.3		11.58	-1607.91
11.59	39828		11.59	25141.1		11.59	11211.4		11.59	-1718.8
11.6	39860.4		11.6	25045.8		11.6	11247.6		11.6	-1634.5
11.61	39563.7		11.61	25254.7		11.61	11268.5		11.61	-1549.97
11.62	39655.1		11.62	25152.2		11.62	11328.2		11.62	-1617.28
11.63	39466.7		11.63	25162.8		11.63	11210.4		11.63	-1612.61
11.64	39678.2		11.64	25188.7		11.64	11157.9		11.64	-1656.22
11.65	39838.7		11.65	25391.6		11.65	11278.6		11.65	-1557.6
11.66	39878.2		11.66	25250.8		11.66	11151.9		11.66	-1608.39
11.67	39808.7		11.67	25181.6		11.67	11177.7		11.67	-1548.25
11.68	39616.3		11.68	25094.1		11.68	11313.4		11.68	-1443.52
11.69	39776.8		11.69	25160.1		11.69	11211.8		11.69	-1420.75
11.7	39781.5		11.7	25386.3		11.7	11340.2		11.7	-1600.47
11.71	39603.2		11.71	25283.3		11.71	11296.6		11.71	-1663.22
11.72	39785.8		11.72	25274.9		11.72	11369.4		11.72	-1661.34
11.73	39736.2		11.73	25459.4		11.73	11138.3		11.73	-1513.84
11.74	39611.4		11.74	25236		11.74	11218.1		11.74	-1693.98
11.75	39580.4		11.75	25360.4		11.75	11236.9		11.75	-1612.14
11.76	39651.1		11.76	25260.1		11.76	11179.2		11.76	-1583.44
11.77	39769.8		11.77	25219.1		11.77	11083.6		11.77	-1675.69
11.78	39777		11.78	25189.9		11.78	11300.6		11.78	-1484.32
11.79	39579.4		11.79	25180.1		11.79	11246.8		11.79	-1620.97
11.8	39718.9		11.8	25335.5		11.8	11118.4		11.8	-1573.19
11.81	39719.8		11.81	25262		11.81	11214.9		11.81	-1509.92
11.82	39859.7		11.82	25270.7		11.82	11232.1		11.82	-1535.01
11.83	39715.9		11.83	25254.9		11.83	11148.6		11.83	-1531.13
11.84	39799.9		11.84	25201.3		11.84	11262.2		11.84	-1633.48
11.85	39581.4		11.85	25382.5		11.85	11206.1		11.85	-1626.6
11.86	39688.2		11.86	25186.1		11.86	11269.1		11.86	-1656.79
11.87	39561.4		11.87	25196.6		11.87	11176.4		11.87	-1592.39
11.88	39694.2		11.88	25242.7		11.88	11228		11.88	-1641.54
11.89	39615.1		11.89	25181.7		11.89	11196.5		11.89	-1538.24
11.9	39559		11.9	25290.9		11.9	11207.8		11.9	-1625.88
11.91	39686.5		11.91	25308.9		11.91	11197		11.91	-1517.48
11.92	39697.7		11.92	25430.3		11.92	11236.7		11.92	-1572.04
11.93	39871		11.93	25413.6		11.93	11254.7		11.93	-1620.95
11.94	39736.7		11.94	25341.8		11.94	11258.6		11.94	-1576.3
11.95	39705.6		11.95	25222.5		11.95	11299		11.95	-1674.52
11.96	39852.9		11.96	25257.1		11.96	11215		11.96	-1616.38
11.97	39728.3		11.97	25417.1		11.97	11234.1		11.97	-1582.37
11.98	39782.5		11.98	25318		11.98	11219.5		11.98	-1612.3
11.99	39593.2		11.99	25291.5		11.99	11262.7		11.99	-1619.52
12	39723.9		12	25372.8		12	11223.8		12	-1672.47
12.01	39876.5		12.01	25283.4		12.01	11330.5		12.01	-1697.49
12.02	39705.1		12.02	25297.3		12.02	11248.6		12.02	-1637.64
12.03	39810.8		12.03	25299.8		12.03	11205.6		12.03	-1622.68
12.04	39564.2		12.04	25317.1		12.04	11156.9		12.04	-1528.42
12.05	39602.1		12.05	25302.4		12.05	11267.7		12.05	-1617.8
12.06	39780.1		12.06	25336		12.06	11141.2		12.06	-1579.64
12.07	39808		12.07	25221.3		12.07	11282.5		12.07	-1610.86
12.08	39821		12.08	25234.8		12.08	11225.1		12.08	-1517.09
12.09	39834.2		12.09	25232.5		12.09	11263.9		12.09	-1448.36
12.1	39647.2		12.1	25272.1		12.1	11258.2		12.1	-1604.76
12.11	39814.8		12.11	25186.6		12.11	11269.2		12.11	-1572.37
12.12	39951.6		12.12	25086.4		12.12	11303.6		12.12	-1533.24
12.13	39795.2		12.13	25175.8		12.13	11284.2		12.13	-1579.6
12.14	39811		12.14	25235.4		12.14	11233.4		12.14	-1656.66
12.15	39984.4		12.15	25202.6		12.15	11122.3		12.15	-1652.69
12.16	39803.7		12.16	25320.9		12.16	11245		12.16	-1608.62
12.17	39678.7		12.17	25382		12.17	11192		12.17	-1643.25
12.18	39935.5		12.18	25204.1		12.18	11182.5		12.18	-1591.42
12.19	39662.1		12.19	25263.4		12.19	11184.7		12.19	-1604.82
12.2	39789.6		12.2	25193.5		12.2	11171.4		12.2	-1652.43
12.21	39816.7		12.21	25503.4		12.21	11251		12.21	-1550.48
12.22	39811.9		12.22	25299.9		12.22	11196.1		12.22	-1601.68
12.23	39745		12.23	25314.3		12.23	11236.3		12.23	-1528.82
12.24	39876.4		12.24	25338.4		12.24	11186.9		12.24	-1663.98
12.25	39901.3		12.25	25357.4		12.25	11092.5		12.25	-1614.56
12.26	39993.6		12.26	25367.6		12.26	11167.6		12.26	-1613.66
12.27	40079.4		12.27	25383.9		12.27	11160.8		12.27	-1687.27
12.28	39694.4		12.28	25322.2		12.28	11323.1		12.28	-1608.64
12.29	39752.1		12.29	25250.1		12.29	11166.4		12.29	-1538.19
12.3	39862.7		12.3	25331.2		12.3	11107.5		12.3	-1659.4
12.31	39837.9		12.31	25373.6		12.31	11160.8		12.31	-1666.97
12.32	39631		12.32	25199.4		12.32	11196.1		12.32	-1516.46
12.33	39824.1		12.33	25263.9		12.33	11276.6		12.33	-1703.24
12.34	39712.4		12.34	25239.3		12.34	11241.2		12.34	-1626.13
12.35	39731.2		12.35	25241.6		12.35	11312.7		12.35	-1613.6
12.36	39801		12.36	25276.6		12.36	11323.7		12.36	-1750.98
12.37	39704.4		12.37	25274.4		12.37	11151.9		12.37	-1538.44
12.38	39802.6		12.38	25319.3		12.38	11250.3		12.38	-1660.79
12.39	39892.2		12.39	25202.8		12.39	11209.7		12.39	-1594.82
12.4	39874.9		12.4	25305.5		12.4	11225.2		12.4	-1652.97
12.41	39782		12.41	25389.2		12.41	11254.7		12.41	-1503.61
12.42	39796.3		12.42	25263.1		12.42	11214.6		12.42	-1640.88
12.43	39698.4		12.43	25340.8		12.43	11375.8		12.43	-1599.01
12.44	39644.4		12.44	25335.1		12.44	11237.2		12.44	-1644.09
12.45	39528.4		12.45	25333.6		12.45	11191.9		12.45	-1553.57
12.46	39718.8		12.46	25209.5		12.46	11195.5		12.46	-1602.42
12.47	39714.7		12.47	25436.2		12.47	11220.2		12.47	-1727.3
12.48	39753.2		12.48	25404.8		12.48	11230.3		12.48	-1596.23
12.49	39870.7		12.49	25351.2		12.49	11164.2		12.49	-1560.82
12.5	39904.6		12.5	25326.9		12.5	11217.1		12.5	-1483.02
12.51	39700.3		12.51	25281.6		12.51	11172.7		12.51	-1638.54
12.52	39497.7		12.52	25206.6		12.52	11302.6		12.52	-1592.11
12.53	39823.7		12.53	25226.3		12.53	11341.1		12.53	-1573.52
12.54	39689.4		12.54	25342		12.54	11147.5		12.54	-1500.29
12.55	39842.3		12.55	25191.3		12.55	11222.6		12.55	-1581.65
12.56	39758.3		12.56	25286		12.56	11246.6		12.56	-1517.43
12.57	39515.1		12.57	25220.1		12.57	11187.7		12.57	-1561.95
12.58	39563.8		12.58	25253.7		12.58	11255.4		12.58	-1574.71
12.59	39834.5		12.59	25260.8		12.59	11248.2		12.59	-1592.76
12.6	40036.2		12.6	25261.3		12.6	11279.9		12.6	-1591.27
12.61	39817.9		12.61	25292.6		12.61	11182.7		12.61	-1650.77
12.62	39674.4		12.62	25356.6		12.62	11267.6		12.62	-1723.81
12.63	39649.3		12.63	25322.9		12.63	11228.9		12.63	-1718.11
12.64	39687.8		12.64	25155.9		12.64	11209.3		12.64	-1478.72
12.65	39881		12.65	25217.1		12.65	11226		12.65	-1539.8
12.66	39728.8		12.66	25412.8		12.66	11251.2		12.66	-1662.58
12.67	39805.5		12.67	25147.2		12.67	11246.7		12.67	-1712.29
12.68	39897.7		12.68	25347.6		12.68	11173.2		12.68	-1615.91
12.69	39773.7		12.69	25384.7		12.69	11215.9		12.69	-1619.41
12.7	39748.9		12.7	25169.8		12.7	11200.2		12.7	-1700.09
12.71	39812.1		12.71	25118.1		12.71	11222.2		12.71	-1713.68
12.72	39888.3		12.72	25191.2		12.72	11124		12.72	-1542.48
12.73	39689		12.73	25206.5		12.73	11167.2		12.73	-1615.63
12.74	39863.5		12.74	25357.5		12.74	11232.9		12.74	-1591.12
12.75	39738.2		12.75	25248.1		12.75	11238.2		12.75	-1577.44
12.76	39853.5		12.76	25290.2		12.76	11299.2		12.76	-1634.93
12.77	39836.5		12.77	25235.2		12.77	11300.4		12.77	-1656.67
12.78	39654.3		12.78	25245		12.78	11114.9		12.78	-1583.85
12.79	39697.1		12.79	25250.7		12.79	11182.2		12.79	-1530.66
12.8	40100.6		12.8	25207		12.8	11139		12.8	-1625.14
12.81	39918.5		12.81	25360.7		12.81	11277.2		12.81	-1552.27
12.82	39871.6		12.82	25159.7		12.82	11250.7		12.82	-1668.88
12.83	39783		12.83	25132.6		12.83	11153.5		12.83	-1587.39
12.84	39875		12.84	25274.3		12.84	11224		12.84	-1643.27
12.85	39577.2		12.85	25241.3		12.85	11245.5		12.85	-1625
12.86	39871.9		12.86	25323.2		12.86	11245.3		12.86	-1558.88
12.87	39775.6		12.87	25119.3		12.87	11270		12.87	-1543.02
12.88	39844.6		12.88	25232.2		12.88	11111.1		12.88	-1667.55
12.89	39721.9		12.89	25259.9		12.89	11192.5		12.89	-1761.97
12.9	39867.3		12.9	25244.1		12.9	11180.4		12.9	-1655.21
12.91	39822.5		12.91	25242.2		12.91	11220.4		12.91	-1550.17
12.92	39959.9		12.92	25160.5		12.92	11154.5		12.92	-1601.27
12.93	39704.6		12.93	25417.6		12.93	11287.9		12.93	-1639.43
12.94	39841.1		12.94	25260.5		12.94	11162.4		12.94	-1540.4
12.95	39514.4		12.95	25325.3		12.95	11258.1		12.95	-1593.15
12.96	39806.9		12.96	25180.6		12.96	11192.7		12.96	-1616.71
12.97	39888.1		12.97	25249.7		12.97	11285.9		12.97	-1563.55
12.98	39834.8		12.98	25349.5		12.98	11166.2		12.98	-1635.39
12.99	39811.7		12.99	25283.6		12.99	11216.5		12.99	-1654.85
13	39833.9		13	25265.8		13	11233		13	-1598.34
13.01	39896.3		13.01	25300.8		13.01	11164.8		13.01	-1628.24
13.02	39879.1		13.02	25311.9		13.02	11149.5		13.02	-1584.55
13.03	39724.3		13.03	25015		13.03	11070.6		13.03	-1717.55
13.04	39793.1		13.04	25145.5		13.04	11154.1		13.04	-1614.78
13.05	39694.3		13.05	25288.6		13.05	11269.1		13.05	-1540.8
13.06	39831.9		13.06	25302.4		13.06	11176		13.06	-1544.53
13.07	39663.6		13.07	25357.5		13.07	11206.5		13.07	-1629.18
13.08	39659.6		13.08	25262.7		13.08	11185.8		13.08	-1513.85
13.09	39738.3		13.09	25086.1		13.09	11289.5		13.09	-1553.79
13.1	39833.7		13.1	25196.3		13.1	11270.7		13.1	-1630.27
13.11	39838.9		13.11	25173.7		13.11	11228.6		13.11	-1617.35
13.12	39750		13.12	25088.2		13.12	11206.4		13.12	-1589.75
13.13	40109.2		13.13	25208		13.13	11211		13.13	-1661.16
13.14	39972.6		13.14	25146.2		13.14	11193.9		13.14	-1503.58
13.15	39688.5		13.15	25303.2		13.15	11242		13.15	-1553.45
13.16	39767.7		13.16	25282.8		13.16	11204.5		13.16	-1635.75
13.17	39839.5		13.17	25166.5		13.17	11324.3		13.17	-1653.47
13.18	39762.1		13.18	25194.4		13.18	11222.1		13.18	-1591.14
13.19	39888.4		13.19	25332.6		13.19	11121.5		13.19	-1541.17
13.2	39900.5		13.2	25140.6		13.2	11090.4		13.2	-1674.69
13.21	39659.7		13.21	25269.5		13.21	11086.5		13.21	-1538.22
13.22	39788.2		13.22	25098.1		13.22	11158.6		13.22	-1552.21
13.23	39546.1		13.23	25064.7		13.23	11165		13.23	-1448.15
13.24	39671.9		13.24	25096.8		13.24	11174.4		13.24	-1507.01
13.25	39746.3		13.25	25097.6		13.25	11242.7		13.25	-1552.67
13.26	39874.4		13.26	25161.5		13.26	11116.4		13.26	-1491.15
13.27	39655.1		13.27	25143		13.27	11242.4		13.27	-1516.37
13.28	39973		13.28	25298		13.28	11216.8		13.28	-1527.69
13.29	40020.5		13.29	25301		13.29	11172.7		13.29	-1569.06
13.3	39741.1		13.3	25320.6		13.3	11210.8		13.3	-1501.78
13.31	39669.7		13.31	25118.5		13.31	11165.4		13.31	-1606.35
13.32	39688.6		13.32	25232.1		13.32	11114.2		13.32	-1466.83
13.33	39831.3		13.33	25296.6		13.33	11088		13.33	-1436.75
13.34	39835.8		13.34	25161.8		13.34	11159.5		13.34	-1460.26
13.35	39705.6		13.35	25194.3		13.35	11152.1		13.35	-1498.63
13.36	39761		13.36	25189.6		13.36	11168.8		13.36	-1393.81
13.37	39786.9		13.37	25273.1		13.37	11184.2		13.37	-1473.41
13.38	39871.6		13.38	25250.8		13.38	11216.1		13.38	-1358.35
13.39	39747.9		13.39	25089.3		13.39	11159		13.39	-1438.75
13.4	39867.6		13.4	25195.1		13.4	11182.9		13.4	-1349.79
13.41	39778		13.41	25259		13.41	11209.6		13.41	-1402.57
13.42	39668.3		13.42	25215.1		13.42	11217.3		13.42	-1385.75
13.43	39669.5		13.43	25129.9		13.43	11322.7		13.43	-1246.67
13.44	39617.5		13.44	25121.9		13.44	11262.4		13.44	-1363.82
13.45	39685.3		13.45	25236.8		13.45	11104.8		13.45	-1424.06
13.46	39900.1		13.46	25215.7		13.46	11179.8		13.46	-1338.4
13.47	40053.1		13.47	25098.6		13.47	11126.6		13.47	-1303.53
13.48	39890.3		13.48	25217.6		13.48	11071.3		13.48	-1450.33
13.49	39748.6		13.49	25003.2		13.49	11188.9		13.49	-1409.65
13.5	39780.1		13.5	25074.4		13.5	11176.7		13.5	-1414.78
13.51	39750.9		13.51	25156.9		13.51	11151.4		13.51	-1541.92
13.52	39753.3		13.52	25314.7		13.52	11295.3		13.52	-1561.77
13.53	39714.2		13.53	25027.3		13.53	11120.5		13.53	-1520.26
13.54	39649.9		13.54	25084.7		13.54	11180.2		13.54	-1456.09
13.55	39928.5		13.55	25212.2		13.55	11217.4		13.55	-1608.98
13.56	39781.2		13.56	25293.4		13.56	11158.7		13.56	-1653.74
13.57	39652.4		13.57	25365.9		13.57	11153.2		13.57	-1651.09
13.58	39744.3		13.58	25207		13.58	11150.9		13.58	-1507.08
13.59	39688.3		13.59	25151.7		13.59	11165.1		13.59	-1486.47
13.6	39807.3		13.6	25057.9		13.6	11251.2		13.6	-1640.67
13.61	39722.6		13.61	25228.1		13.61	11240.1		13.61	-1739.62
13.62	39688.4		13.62	25120.3		13.62	11143.6		13.62	-1596.62
13.63	39808.7		13.63	25092.3		13.63	11267.9		13.63	-1636.24
13.64	39611.8		13.64	25174.9		13.64	11210.6		13.64	-1615.17
13.65	39590.8		13.65	25269.4		13.65	11164.6		13.65	-1597.11
13.66	39796		13.66	25230.1		13.66	11088.9		13.66	-1586.6
13.67	39947.7		13.67	25232.9		13.67	11079.3		13.67	-1608.45
13.68	39971.4		13.68	25106.7		13.68	11112.1		13.68	-1507.85
13.69	39784.9		13.69	25180.3		13.69	11083.5		13.69	-1718.97
13.7	39757.9		13.7	25184.9		13.7	11108.4		13.7	-1662.06
13.71	39843.5		13.71	25076.5		13.71	11172.6		13.71	-1660.96
13.72	39861.7		13.72	25188.4		13.72	11139.7		13.72	-1737.63
13.73	39964.9		13.73	25152.7		13.73	11152.4		13.73	-1578.85
13.74	39874.3		13.74	25316.7		13.74	11192.1		13.74	-1641.25
13.75	39868.7		13.75	25194		13.75	11188.5		13.75	-1626.42
13.76	39646.9		13.76	25127.8		13.76	11167.3		13.76	-1606.66
13.77	39707.5		13.77	25111.2		13.77	11069.7		13.77	-1608.93
13.78	39701.2		13.78	25061		13.78	11135.8		13.78	-1608.46
13.79	39833.7		13.79	25071.4		13.79	11202.9		13.79	-1564.59
13.8	39810.5		13.8	25094		13.8	11129.1		13.8	-1690.54
13.81	39916.3		13.81	25152.3		13.81	11173.1		13.81	-1588.67
13.82	39699.3		13.82	25234.3		13.82	11168.1		13.82	-1609.58
13.83	39815.3		13.83	25211		13.83	11126.2		13.83	-1596.9
13.84	39689		13.84	25229.5		13.84	11017.9		13.84	-1568.49
13.85	39789		13.85	25177.7		13.85	11183.5		13.85	-1577.83
13.86	39843		13.86	25165.7		13.86	11033.7		13.86	-1662.34
13.87	39603		13.87	25311.4		13.87	11134.5		13.87	-1733.98
13.88	39863.7		13.88	25355.5		13.88	11180.7		13.88	-1691.21
13.89	39676		13.89	25215.5		13.89	11249.9		13.89	-1616.78
13.9	39728.1		13.9	25077.9		13.9	11131.7		13.9	-1708.26
13.91	39788.8		13.91	25174.2		13.91	11076.5		13.91	-1604.89
13.92	39479.4		13.92	25068.6		13.92	11112.6		13.92	-1681.78
13.93	39657.6		13.93	25177.6		13.93	11107.3		13.93	-1601.64
13.94	39717.6		13.94	25206.4		13.94	11141.3		13.94	-1635.97
13.95	39805		13.95	25101.6		13.95	11129		13.95	-1617.08
13.96	39860		13.96	24998.3		13.96	11135.6		13.96	-1727.14
13.97	39547.7		13.97	25030.3		13.97	11242.7		13.97	-1689.82
13.98	39899.7		13.98	25117.5		13.98	11126		13.98	-1612
13.99	39885.1		13.99	24991.6		13.99	11086.9		13.99	-1630.74
14	39721.1		14	25144		14	11099		14	-1593.63
14.01	39906.1		14.01	25192.5		14.01	11038		14.01	-1675.99
14.02	39839.9		14.02	25311.3		14.02	11144		14.02	-1606.5
14.03	39886.8		14.03	25157.8		14.03	11209.7		14.03	-1703.54
14.04	39717.1		14.04	25207.2		14.04	11094.7		14.04	-1810.21
14.05	39604.2		14.05	25184.8		14.05	11161.4		14.05	-1691.58
14.06	39875.3		14.06	25263.6		14.06	11215.3		14.06	-1580.79
14.07	39767		14.07	25246.3		14.07	11214.5		14.07	-1611.89
14.08	39764.8		14.08	25145.9		14.08	11294.9		14.08	-1651.75
14.09	39934.3		14.09	25256.5		14.09	11164.2		14.09	-1640.79
14.1	39776.1		14.1	25125.8		14.1	11113.2		14.1	-1595.1
14.11	39810.9		14.11	25124.1		14.11	11062.5		14.11	-1681.55
14.12	39838.6		14.12	25210		14.12	11089.7		14.12	-1657.69
14.13	39669.3		14.13	25247.2		14.13	11044.5		14.13	-1735.65
14.14	39680.6		14.14	25193		14.14	11221.9		14.14	-1585.07
14.15	39878.4		14.15	25216.5		14.15	11202.3		14.15	-1744.78
14.16	39775.1		14.16	25133		14.16	11124.9		14.16	-1665.74
14.17	39615.3		14.17	25192.5		14.17	11215.7		14.17	-1730.99
14.18	39679.8		14.18	25246.6		14.18	11185.7		14.18	-1736.7
14.19	39800.6		14.19	25037.7		14.19	11157.7		14.19	-1720.33
14.2	39697.9		14.2	25196		14.2	11096.9		14.2	-1651.83
14.21	39795.5		14.21	25294.6		14.21	11138.1		14.21	-1622.87
14.22	39704		14.22	25301.1		14.22	11062.4		14.22	-1635.23
14.23	39659.7		14.23	25096.3		14.23	11132.9		14.23	-1677.11
14.24	39671.5		14.24	25059.7		14.24	11192.4		14.24	-1734.34
14.25	39592.1		14.25	25317.5		14.25	11168.2		14.25	-1654.96
14.26	39840.4		14.26	25161.8		14.26	11101.3		14.26	-1639.52
14.27	39646.4		14.27	25230.9		14.27	11120		14.27	-1657.6
14.28	39568		14.28	25260		14.28	11193.9		14.28	-1646.68
14.29	39796		14.29	25317.1		14.29	11209.7		14.29	-1710.34
14.3	39698.1		14.3	25001		14.3	11150.7		14.3	-1561.67
14.31	39882.5		14.31	25135.8		14.31	11152.2		14.31	-1703.75
14.32	39854		14.32	25165.1		14.32	11087.9		14.32	-1698.99
14.33	39925.1		14.33	25187.4		14.33	11168		14.33	-1673.46
14.34	39734.3		14.34	25206.9		14.34	11249.4		14.34	-1659.67
14.35	39590.5		14.35	25226.3		14.35	11238.2		14.35	-1703.07
14.36	39844.7		14.36	25183.2		14.36	11141.8		14.36	-1646.34
14.37	39978.6		14.37	25185		14.37	11076.1		14.37	-1528.87
14.38	40041.1		14.38	25206.4		14.38	11225.1		14.38	-1648.51
14.39	40056.9		14.39	25192.6		14.39	11082.1		14.39	-1666.76
14.4	39761.7		14.4	25281.2		14.4	11159.3		14.4	-1663.37
14.41	39902.8		14.41	25190.5		14.41	11047		14.41	-1752.15
14.42	39803		14.42	25164.1		14.42	11169.5		14.42	-1728.87
14.43	39910.6		14.43	25272		14.43	11263		14.43	-1669.38
14.44	39962.7		14.44	25132.9		14.44	11106.6		14.44	-1672.26
14.45	39622.3		14.45	25212.1		14.45	11091.6		14.45	-1695.54
14.46	39985.2		14.46	25175.1		14.46	11087.7		14.46	-1700.85
14.47	39900.5		14.47	25171.5		14.47	11177		14.47	-1638.4
14.48	39680.6		14.48	25041.5		14.48	11077.4		14.48	-1721.29
14.49	39793.4		14.49	25123.1		14.49	11042.1		14.49	-1616.25
14.5	39921.5		14.5	25172.8		14.5	11066.5		14.5	-1674
14.51	39680		14.51	25349.1		14.51	11146.6		14.51	-1651.11
14.52	39751.8		14.52	25094.7		14.52	11063.6		14.52	-1647.81
14.53	39723.7		14.53	25199.7		14.53	11156		14.53	-1700.03
14.54	39730.9		14.54	25102.9		14.54	11103		14.54	-1660.74
14.55	39775.2		14.55	25069.4		14.55	11139.3		14.55	-1668.34
14.56	39583.2		14.56	25057.8		14.56	11061.1		14.56	-1586.02
14.57	39505.2		14.57	25064.8		14.57	11125		14.57	-1673.23
14.58	39639.8		14.58	25167.9		14.58	11081.3		14.58	-1464.72
14.59	39807.7		14.59	25002		14.59	11115.9		14.59	-1624.92
14.6	39675.6		14.6	25070.9		14.6	11038.8		14.6	-1583.79
14.61	39912.1		14.61	25072.8		14.61	11142.4		14.61	-1546.49
14.62	39900.2		14.62	25095.3		14.62	11131		14.62	-1645.74
14.63	39581		14.63	25289.9		14.63	11101.7		14.63	-1731.09
14.64	39901.5		14.64	25323.8		14.64	11106		14.64	-1546.8
14.65	39839.7		14.65	25194.3		14.65	11153.1		14.65	-1690.2
14.66	39842.9		14.66	25287.2		14.66	11105.8		14.66	-1696.9
14.67	39700.5		14.67	24993.4		14.67	11121.6		14.67	-1524.54
14.68	39976.6		14.68	25067.2		14.68	11110.1		14.68	-1594.41
14.69	39882.6		14.69	25034.4		14.69	11082.6		14.69	-1572.11
14.7	39700		14.7	25136.1		14.7	11173.9		14.7	-1647.7
14.71	39813.2		14.71	25171.5		14.71	11134.1		14.71	-1729.6
14.72	39898.2		14.72	25294.1		14.72	11190.7		14.72	-1656.12
14.73	39692.5		14.73	25176.8		14.73	11143.2		14.73	-1526.74
14.74	39856.6		14.74	25005.1		14.74	11104.6		14.74	-1682.59
14.75	39991.4		14.75	25193.2		14.75	11120.9		14.75	-1733.99
14.76	39802.6		14.76	25222.2		14.76	11100.6		14.76	-1600.04
14.77	39887.9		14.77	25159.9		14.77	11191.4		14.77	-1668.85
14.78	40125.4		14.78	25114.8		14.78	11218.1		14.78	-1687.49
14.79	39788.9		14.79	25278.7		14.79	11177.7		14.79	-1663.17
14.8	39831.5		14.8	25352.9		14.8	11212.9		14.8	-1807.05
14.81	39887.4		14.81	25221.9		14.81	11245.1		14.81	-1639.91
14.82	39838.8		14.82	25217.3		14.82	11118.3		14.82	-1630.52
14.83	40101.3		14.83	25274.1		14.83	11128.5		14.83	-1575.94
14.84	39830.5		14.84	25296		14.84	11117.3		14.84	-1548.06
14.85	39787.8		14.85	25238.9		14.85	11202.8		14.85	-1584.8
14.86	39978.3		14.86	25205.9		14.86	11088.6		14.86	-1673.38
14.87	39724.4		14.87	25143.9		14.87	11078.4		14.87	-1672.32
14.88	39789.6		14.88	25134.3		14.88	11122.2		14.88	-1650.28
14.89	39907.6		14.89	25233.9		14.89	11113.6		14.89	-1522.05
14.9	39781.2		14.9	25213.9		14.9	11116.8		14.9	-1660.47
14.91	39846.5		14.91	25228.5		14.91	11125.1		14.91	-1614.81
14.92	39871.7		14.92	25111.9		14.92	11105.9		14.92	-1655.39
14.93	39829.2		14.93	25194.9		14.93	11136.7		14.93	-1652
14.94	39984.5		14.94	25205.8		14.94	11012.7		14.94	-1699.21
14.95	39907		14.95	25159.7		14.95	11137.9		14.95	-1600.85
14.96	40117.1		14.96	25239.7		14.96	11080.1		14.96	-1572.2
14.97	39908.2		14.97	25333.6		14.97	11143.1		14.97	-1643.88
14.98	39899.2		14.98	25259.3		14.98	11117.4		14.98	-1639.45
14.99	39915.3		14.99	25238.3		14.99	11108		14.99	-1665.18
15	39909.9		15	25295.2		15	11145.1		15	-1725.1
15.01	39838.5		15.01	25298		15.01	11176		15.01	-1672.81
15.02	39856.4		15.02	25129.8		15.02	11131.3		15.02	-1665.54
15.03	40038.5		15.03	25445.9		15.03	11106.9		15.03	-1667.01
15.04	39907.3		15.04	25419.5		15.04	11136.1		15.04	-1634.33
15.05	39975.1		15.05	25349.2		15.05	11076.9		15.05	-1708.43
15.06	39996.7		15.06	25228.4		15.06	11261.2		15.06	-1547.97
15.07	39976.8		15.07	25172.9		15.07	11157.4		15.07	-1644.63
15.08	39987.1		15.08	25386.3		15.08	11167.3		15.08	-1634.17
15.09	39850.7		15.09	25124		15.09	11188		15.09	-1605.46
15.1	39965.9		15.1	25170.9		15.1	11222.5		15.1	-1619.3
15.11	40135.7		15.11	25126.4		15.11	11162.8		15.11	-1666.06
15.12	40003.4		15.12	25211.9		15.12	11110.7		15.12	-1664.93
15.13	39706.5		15.13	25150.4		15.13	11180.6		15.13	-1576.42
15.14	39934.8		15.14	25128.5		15.14	11199.4		15.14	-1737.55
15.15	40124.3		15.15	25116.5		15.15	11191.9		15.15	-1673.12
15.16	39862.2		15.16	25098.5		15.16	11051		15.16	-1719.76
15.17	40007		15.17	25201.4		15.17	11231.6		15.17	-1605.71
15.18	40087.7		15.18	25224.2		15.18	11090.3		15.18	-1709.39
15.19	39988.5		15.19	25219.8		15.19	11062.4		15.19	-1681.79
15.2	40018.9		15.2	25209.9		15.2	11100.2		15.2	-1690.71
15.21	39867.6		15.21	25127.7		15.21	11086.8		15.21	-1549.64
15.22	40105.6		15.22	25105.3		15.22	11223.9		15.22	-1677.78
15.23	39851.7		15.23	25220		15.23	11023.6		15.23	-1684.48
15.24	40089.9		15.24	25205.7		15.24	11090.5		15.24	-1646.87
15.25	40052.9		15.25	25150.7		15.25	11148.4		15.25	-1708.29
15.26	39898.3		15.26	25187.6		15.26	11140.4		15.26	-1631.69
15.27	39797.6		15.27	25188.3		15.27	11211.9		15.27	-1596.69
15.28	39766.2		15.28	25224.3		15.28	11147.5		15.28	-1670.75
15.29	39998.1		15.29	25176.6		15.29	11093.4		15.29	-1648.37
15.3	39801.7		15.3	25222.7		15.3	11078.2		15.3	-1700.97
15.31	39930.9		15.31	25237.7		15.31	11135.6		15.31	-1647.83
15.32	39991.7		15.32	25087.3		15.32	11138.7		15.32	-1703.71
15.33	40216.7		15.33	25036.7		15.33	11133.8		15.33	-1611.07
15.34	40010.2		15.34	25189.1		15.34	11193.7		15.34	-1599.83
15.35	40036		15.35	25188		15.35	11148.7		15.35	-1578.5
15.36	39729.6		15.36	25146.9		15.36	11110.4		15.36	-1705.59
15.37	40111.1		15.37	25367.5		15.37	11249.6		15.37	-1599.65
15.38	39993.7		15.38	25088.4		15.38	11182.9		15.38	-1761.04
15.39	39666		15.39	25219.9		15.39	11124.6		15.39	-1589.94
15.4	40106.1		15.4	25272.9		15.4	11025.8		15.4	-1699.12
15.41	39847.7		15.41	25311.9		15.41	11095.2		15.41	-1665.47
15.42	40073.5		15.42	25119		15.42	11160.2		15.42	-1573.1
15.43	39917.7		15.43	25171		15.43	11083.3		15.43	-1650.01
15.44	39815.2		15.44	25106.4		15.44	11081.1		15.44	-1728.6
15.45	40020.1		15.45	25321.6		15.45	11071.5		15.45	-1584.72
15.46	40090.6		15.46	25171.8		15.46	11101.8		15.46	-1704.27
15.47	39992.9		15.47	25228.4		15.47	11095.8		15.47	-1612.33
15.48	40038.8		15.48	25138		15.48	11095.2		15.48	-1689.52
15.49	40017.2		15.49	25365.5		15.49	11138.8		15.49	-1569.37
15.5	39854.2		15.5	25245		15.5	11123.2		15.5	-1684.12
15.51	39834.3		15.51	25157.1		15.51	11142.5		15.51	-1585.95
15.52	39799.6		15.52	25274.6		15.52	11096.3		15.52	-1511.5
15.53	40104.9		15.53	25257.5		15.53	11157.5		15.53	-1585.07
15.54	39927.9		15.54	25203.9		15.54	11125.5		15.54	-1750.09
15.55	40068.2		15.55	25272.5		15.55	11056.4		15.55	-1703.33
15.56	39987.9		15.56	25112.5		15.56	11173.6		15.56	-1569.37
15.57	40036.4		15.57	25155.5		15.57	11228.4		15.57	-1671.99
15.58	39822.9		15.58	25125.9		15.58	11168.8		15.58	-1688.03
15.59	39914.4		15.59	25251		15.59	11107.6		15.59	-1654.64
15.6	40033.4		15.6	25069.3		15.6	11155.4		15.6	-1670.02
15.61	39828.5		15.61	25272.3		15.61	11169.5		15.61	-1640.44
15.62	39887.9		15.62	25199.7		15.62	11233.5		15.62	-1632.28
15.63	40094.9		15.63	25225.7		15.63	11159.5		15.63	-1684.8
15.64	39858.5		15.64	25033.6		15.64	11300.9		15.64	-1607.48
15.65	39761.6		15.65	25182.7		15.65	11174		15.65	-1639.37
15.66	39881.4		15.66	25251.5		15.66	11225.4		15.66	-1667.09
15.67	40191.5		15.67	25266.8		15.67	11199.5		15.67	-1617.64
15.68	39946.3		15.68	25262.7		15.68	11128.9		15.68	-1647.49
15.69	39904.5		15.69	25333.2		15.69	11127.7		15.69	-1639.3
15.7	39723.7		15.7	25147.2		15.7	11115.5		15.7	-1673.55
15.71	39888.2		15.71	25199.3		15.71	11087.3		15.71	-1602.01
15.72	39908.7		15.72	25170		15.72	11131		15.72	-1706.1
15.73	39831.7		15.73	25085.7		15.73	11112.2		15.73	-1681.46
15.74	39910		15.74	25125.7		15.74	11121.4		15.74	-1607.04
15.75	40030.1		15.75	25258		15.75	11198.2		15.75	-1715
15.76	39892.5		15.76	25146.8		15.76	11146.2		15.76	-1565.21
15.77	39915.9		15.77	25215.7		15.77	11126.8		15.77	-1588.29
15.78	40000.8		15.78	25132.1		15.78	11131.7		15.78	-1590.63
15.79	39978.6		15.79	25112.8		15.79	11150.9		15.79	-1739.04
15.8	39933.5		15.8	25192.7		15.8	11241.2		15.8	-1615.73
15.81	39721.4		15.81	25123.3		15.81	11214.9		15.81	-1650.47
15.82	39990.9		15.82	25177.3		15.82	11089.9		15.82	-1711.74
15.83	39926.9		15.83	25138.7		15.83	11068.1		15.83	-1618.69
15.84	40197.6		15.84	25139.9		15.84	11119.9		15.84	-1722.86
15.85	39980.3		15.85	25263.3		15.85	11200.2		15.85	-1657.14
15.86	39978.4		15.86	25187.5		15.86	11085.6		15.86	-1765.42
15.87	39865.8		15.87	25137.2		15.87	11084.9		15.87	-1658.83
15.88	39958.2		15.88	25048.7		15.88	11041.4		15.88	-1719.86
15.89	39903.2		15.89	25107.1		15.89	11095.2		15.89	-1602.8
15.9	40104.4		15.9	25118.2		15.9	11118.4		15.9	-1600.17
15.91	40042.9		15.91	25225.2		15.91	11135.8		15.91	-1622.01
15.92	39800.2		15.92	25093.6		15.92	11098.6		15.92	-1560.37
15.93	39958.3		15.93	25103.3		15.93	11138.6		15.93	-1696.78
15.94	39928.3		15.94	25274.5		15.94	11066		15.94	-1672.13
15.95	39863		15.95	25254.2		15.95	11236		15.95	-1689.95
15.96	40005.8		15.96	25244.8		15.96	11084.8		15.96	-1618.08
15.97	39920		15.97	25220.4		15.97	11096.7		15.97	-1690.19
15.98	39758.5		15.98	25217.7		15.98	11123.9		15.98	-1778.91
15.99	40043.6		15.99	25074.2		15.99	11093.8		15.99	-1737.62
16	40010.5		16	25096.7		16	11088.4		16	-1697.5
16.01	40034.1		16.01	25151.7		16.01	11061.4		16.01	-1606.78
16.02	40455.5		16.02	25145.9		16.02	11168.8		16.02	-1726.71
16.03	40067.1		16.03	25189.3		16.03	11186.9		16.03	-1711.17
16.04	39823.9		16.04	25141.6		16.04	11174.4		16.04	-1722.54
16.05	39787.4		16.05	25152.4		16.05	11099.7		16.05	-1636.15
16.06	40021.8		16.06	25131.2		16.06	11026.4		16.06	-1748.33
16.07	39908.2		16.07	25048.5		16.07	11075		16.07	-1626.99
16.08	39928		16.08	25216.6		16.08	11172.4		16.08	-1621.65
16.09	39972.9		16.09	25199.5		16.09	11111.1		16.09	-1743.4
16.1	40013.2		16.1	25111.8		16.1	11064.4		16.1	-1664.35
16.11	39874.4		16.11	25128.2		16.11	11048.5		16.11	-1713.97
16.12	39922.2		16.12	25163.6		16.12	11097.7		16.12	-1682.3
16.13	40011.2		16.13	25062.3		16.13	11074.8		16.13	-1629.94
16.14	39880.4		16.14	25127.3		16.14	11098.8		16.14	-1619.2
16.15	39842.7		16.15	25040.3		16.15	11148.3		16.15	-1556.57
16.16	39968.2		16.16	25112.7		16.16	11181.2		16.16	-1630.78
16.17	39945.9		16.17	25308.4		16.17	11120.9		16.17	-1649.77
16.18	40031.1		16.18	25189.2		16.18	11132.9		16.18	-1633.01
16.19	39848.1		16.19	25115		16.19	11053.8		16.19	-1600.39
16.2	39657.9		16.2	25061.3		16.2	11105.3		16.2	-1644
16.21	39890.8		16.21	25098.8		16.21	11105.9		16.21	-1742.39
16.22	40052		16.22	25176.5		16.22	11114.9		16.22	-1611.03
16.23	39916.7		16.23	25184.5		16.23	11127.9		16.23	-1681.18
16.24	40112.6		16.24	25203		16.24	11126.6		16.24	-1698.65
16.25	39929.6		16.25	25299.3		16.25	11073.2		16.25	-1637.31
16.26	40217.8		16.26	25170		16.26	11033.5		16.26	-1685.48
16.27	40073.7		16.27	25177.2		16.27	11053.4		16.27	-1672.75
16.28	39908.9		16.28	25204.7		16.28	11118.1		16.28	-1731.96
16.29	39990.5		16.29	25194.7		16.29	11052.8		16.29	-1692.4
16.3	40128.1		16.3	25070		16.3	11186.8		16.3	-1666.05
16.31	40026.7		16.31	25072.9		16.31	11177.1		16.31	-1647.58
16.32	39897.9		16.32	25080.5		16.32	11089.4		16.32	-1680.52
16.33	40020.5		16.33	25209.5		16.33	11102.3		16.33	-1684.6
16.34	39915.4		16.34	25099.6		16.34	11102.3		16.34	-1683.92
16.35	40049.1		16.35	24996.1		16.35	11123.9		16.35	-1712.31
16.36	39880.8		16.36	25121.1		16.36	11138.1		16.36	-1676.1
16.37	39807.4		16.37	25147		16.37	11109.6		16.37	-1640.39
16.38	40221.6		16.38	25224.7		16.38	11127.7		16.38	-1515.98
16.39	40090.3		16.39	25123		16.39	11152		16.39	-1626.68
16.4	40124.1		16.4	25258.6		16.4	11115.8		16.4	-1623.03
16.41	39967.7		16.41	25213		16.41	11097.6		16.41	-1674.44
16.42	40092		16.42	25244.3		16.42	11133		16.42	-1712.56
16.43	40016.7		16.43	25058.1		16.43	11064.5		16.43	-1711.24
16.44	40150.9		16.44	25040.2		16.44	11160.3		16.44	-1620.88
16.45	40126.4		16.45	25060.7		16.45	11093.7		16.45	-1547.72
16.46	40149.8		16.46	25126		16.46	11032		16.46	-1641.53
16.47	40008.7		16.47	25228.9		16.47	11084.7		16.47	-1655.79
16.48	40118.7		16.48	25255.5		16.48	11111.1		16.48	-1478.56
16.49	39970.7		16.49	25077.9		16.49	11090.6		16.49	-1635.99
16.5	40187.1		16.5	25172.7		16.5	11184.1		16.5	-1633.99
16.51	40257.1		16.51	25105.2		16.51	11124.8		16.51	-1659.51
16.52	40101.2		16.52	25185.2		16.52	11038.6		16.52	-1675.88
16.53	39910.9		16.53	25084.3		16.53	11059.3		16.53	-1615.16
16.54	39927.1		16.54	25125		16.54	11159.5		16.54	-1703.35
16.55	39946.5		16.55	25122.8		16.55	11090.4		16.55	-1656.09
16.56	40079.6		16.56	25108.6		16.56	11070.1		16.56	-1595.11
16.57	40075.1		16.57	25111.3		16.57	11052		16.57	-1652.22
16.58	39809.9		16.58	25311.8		16.58	11061.8		16.58	-1549.14
16.59	40204.6		16.59	25194.3		16.59	11048.4		16.59	-1651.52
16.6	40201.2		16.6	25235.5		16.6	11134.7		16.6	-1511.44
16.61	40049.8		16.61	25206		16.61	11045.7		16.61	-1646.36
16.62	39987.2		16.62	25007.8		16.62	11094.5		16.62	-1750.75
16.63	40075.4		16.63	25119.1		16.63	11160.9		16.63	-1663.24
16.64	40077.8		16.64	25177.7		16.64	11166.6		16.64	-1650.39
16.65	39982.2		16.65	25221		16.65	11143.2		16.65	-1512.67
16.66	40159.5		16.66	25322.6		16.66	11158.9		16.66	-1647.97
16.67	40042		16.67	25085.6		16.67	11148.9		16.67	-1488.91
16.68	39975.1		16.68	25022.3		16.68	11148.7		16.68	-1636.82
16.69	39934.6		16.69	25187.7		16.69	11108.7		16.69	-1579.14
16.7	39987.3		16.7	25087.5		16.7	11045.7		16.7	-1585.67
16.71	39977.8		16.71	25236.6		16.71	11172.2		16.71	-1690.48
16.72	40010.7		16.72	25184.2		16.72	11078.4		16.72	-1617.11
16.73	39994.5		16.73	25165.1		16.73	11130.8		16.73	-1695.72
16.74	40199.9		16.74	25071.8		16.74	11114.9		16.74	-1757.11
16.75	39888.3		16.75	25068.4		16.75	11164.1		16.75	-1730.62
16.76	40030.5		16.76	25093.7		16.76	11150.6		16.76	-1687.55
16.77	39927.9		16.77	25212.8		16.77	11134.2		16.77	-1735.93
16.78	40049.2		16.78	25282		16.78	11156.8		16.78	-1727.6
16.79	39798		16.79	25051		16.79	11134.2		16.79	-1685.82
16.8	40111.2		16.8	25135		16.8	11122.8		16.8	-1618.58
16.81	39896.6		16.81	25064		16.81	11105.4		16.81	-1657.92
16.82	39987.9		16.82	25130.5		16.82	11076.8		16.82	-1731.49
16.83	40101.1		16.83	25088.2		16.83	11103.8		16.83	-1628.18
16.84	40031.6		16.84	25050.4		16.84	11068.3		16.84	-1615.95
16.85	40067.9		16.85	25150		16.85	11085.3		16.85	-1651.4
16.86	40098.9		16.86	25064.1		16.86	11124.2		16.86	-1640.93
16.87	39817.4		16.87	25113.2		16.87	11132		16.87	-1683.31
16.88	40128.4		16.88	25100.4		16.88	11085.2		16.88	-1561.94
16.89	40028.9		16.89	25158.9		16.89	11082		16.89	-1642.39
16.9	39890.3		16.9	25144		16.9	11221.2		16.9	-1723.55
16.91	39834.8		16.91	25104.2		16.91	11139.7		16.91	-1704.37
16.92	39930.1		16.92	25045.3		16.92	11091.2		16.92	-1630.71
16.93	39903.4		16.93	25058.8		16.93	11176.4		16.93	-1651.09
16.94	39950.4		16.94	25004.9		16.94	11096.8		16.94	-1645.89
16.95	39951.2		16.95	25070.4		16.95	11066		16.95	-1642.83
16.96	39900.5		16.96	25269.6		16.96	11097.7		16.96	-1606.36
16.97	40020.1		16.97	25243		16.97	11088.5		16.97	-1724.15
16.98	40130.3		16.98	25248.2		16.98	11096.8		16.98	-1690.21
16.99	39827.6		16.99	25152.5		16.99	11239.4		16.99	-1657.71
17	39997.4		17	25102.1		17	10976.6		17	-1640.28
17.01	39923.9		17.01	25252		17.01	11084.5		17.01	-1621.11
17.02	39995.6		17.02	25305.1		17.02	11054.4		17.02	-1678.17
17.03	39908		17.03	25157		17.03	11014.2		17.03	-1676.75
17.04	39866.5		17.04	25180.9		17.04	11175.9		17.04	-1724.19
17.05	40072.8		17.05	25215.5		17.05	11170		17.05	-1694.89
17.06	40049.9		17.06	25244.9		17.06	11115.8		17.06	-1750.73
17.07	40033.2		17.07	25208.3		17.07	11078.7		17.07	-1707.22
17.08	40167.4		17.08	25170.2		17.08	11113.1		17.08	-1691.3
17.09	40175.3		17.09	25280.3		17.09	11079		17.09	-1716.26
17.1	39834		17.1	25153.3		17.1	11085.8		17.1	-1678.72
17.11	39965.2		17.11	25134		17.11	11063.4		17.11	-1711.95
17.12	39964.7		17.12	25258.7		17.12	10999.1		17.12	-1627.02
17.13	40124.3		17.13	25138.2		17.13	11149		17.13	-1620.45
17.14	39950.1		17.14	25104.9		17.14	11189.7		17.14	-1638.37
17.15	39936.9		17.15	25146.2		17.15	11154.7		17.15	-1644.27
17.16	39979.9		17.16	25295.2		17.16	11152.5		17.16	-1570.53
17.17	39967.9		17.17	25303.3		17.17	11172.2		17.17	-1670.76
17.18	39826		17.18	25026		17.18	11149.5		17.18	-1658.49
17.19	39984.4		17.19	25245.7		17.19	11138.1		17.19	-1633.77
17.2	39945.8		17.2	25172.9		17.2	11167.3		17.2	-1525.57
17.21	39893.1		17.21	25145.3		17.21	11137.1		17.21	-1562.34
17.22	39954.5		17.22	25235.1		17.22	11031.8		17.22	-1642.76
17.23	39821		17.23	25095.3		17.23	11054.4		17.23	-1719.04
17.24	40012.2		17.24	25208.7		17.24	11250.9		17.24	-1651.77
17.25	40204.4		17.25	25150.4		17.25	11011.7		17.25	-1588.93
17.26	39999.9		17.26	25087		17.26	11212.3		17.26	-1698.77
17.27	40086.8		17.27	25083.6		17.27	11047		17.27	-1731.32
17.28	40079.6		17.28	25168.2		17.28	11050.8		17.28	-1652.2
17.29	40008.4		17.29	25059.3		17.29	11147.4		17.29	-1710.43
17.3	39891.7		17.3	25094		17.3	11065		17.3	-1704.15
17.31	39939.9		17.31	25278.9		17.31	11039.4		17.31	-1578.44
17.32	39877		17.32	25020.6		17.32	11084		17.32	-1795.84
17.33	39964.7		17.33	25184.4		17.33	11095.5		17.33	-1646.89
17.34	40070.8		17.34	25176.2		17.34	11137.6		17.34	-1580.59
17.35	40087.9		17.35	25242.9		17.35	11121.6		17.35	-1664.57
17.36	40082.4		17.36	25077.1		17.36	11149.2		17.36	-1650.37
17.37	40058.6		17.37	25100.3		17.37	11145.3		17.37	-1746.81
17.38	40024		17.38	25199.1		17.38	11058.8		17.38	-1676.83
17.39	39954.6		17.39	25206.8		17.39	11016.9		17.39	-1626.31
17.4	40019.6		17.4	25274.7		17.4	11156.2		17.4	-1646.94
17.41	39965.1		17.41	25262.7		17.41	11102.9		17.41	-1672.44
17.42	40044.9		17.42	25158.1		17.42	11117.2		17.42	-1637.28
17.43	40261.2		17.43	25145.8		17.43	11020.5		17.43	-1676.3
17.44	40021.4		17.44	25261.2		17.44	11113.2		17.44	-1689.37
17.45	39979.1		17.45	25215.2		17.45	11082.2		17.45	-1657.61
17.46	39919.2		17.46	25046.9		17.46	11022		17.46	-1609.67
17.47	39927.7		17.47	25068		17.47	10981.8		17.47	-1591.51
17.48	40076.3		17.48	25163		17.48	11090.7		17.48	-1691.88
17.49	40073.3		17.49	25056.5		17.49	11051.8		17.49	-1596.13
17.5	40012.6		17.5	25078.2		17.5	11081.6		17.5	-1653.48
17.51	39998.4		17.51	25078		17.51	11146.9		17.51	-1718.21
17.52	39950.5		17.52	25198.2		17.52	11099		17.52	-1715.64
17.53	40056.2		17.53	25192.4		17.53	11062.8		17.53	-1600.8
17.54	40110.1		17.54	25047.6		17.54	11006		17.54	-1719.07
17.55	40014.6		17.55	25078.5		17.55	11107.6		17.55	-1676.56
17.56	39898.7		17.56	25090.8		17.56	11060.5		17.56	-1697.66
17.57	40125.8		17.57	25244.2		17.57	11097.9		17.57	-1598.91
17.58	40151.2		17.58	25238.2		17.58	10998.8		17.58	-1550.45
17.59	40039.1		17.59	25260.8		17.59	11107.2		17.59	-1723.96
17.6	39949.5		17.6	25227.8		17.6	11110.8		17.6	-1724.34
17.61	39990.2		17.61	25205.6		17.61	11110.5		17.61	-1724.23
17.62	39845.9		17.62	25132.2		17.62	11117.3		17.62	-1726.15
17.63	39970.3		17.63	25094.2		17.63	11065.7		17.63	-1625.32
17.64	39973.3		17.64	25103.7		17.64	11017.8		17.64	-1663.07
17.65	39969.4		17.65	25198.7		17.65	11038.2		17.65	-1631.82
17.66	40054.1		17.66	25013.4		17.66	11080.2		17.66	-1644.43
17.67	39960		17.67	25302.6		17.67	11111.8		17.67	-1738.88
17.68	40193.6		17.68	25056.1		17.68	11052.2		17.68	-1644.43
17.69	40117.1		17.69	25143.6		17.69	11132.6		17.69	-1478.66
17.7	40063.7		17.7	25164.7		17.7	11091		17.7	-1634.49
17.71	40245.5		17.71	25165.1		17.71	11166.8		17.71	-1676.21
17.72	40001.4		17.72	25269.8		17.72	11074.3		17.72	-1632.61
17.73	40117.3		17.73	25252.4		17.73	11005.3		17.73	-1681.46
17.74	39997.9		17.74	25124.7		17.74	11068.6		17.74	-1723.2
17.75	39897		17.75	25168.9		17.75	11111.2		17.75	-1607.11
17.76	40122.2		17.76	25053.9		17.76	11125.2		17.76	-1724.98
17.77	40004.1		17.77	25100.9		17.77	11090.7		17.77	-1695.73
17.78	40045.7		17.78	25179.3		17.78	11075		17.78	-1667.07
17.79	40114		17.79	25167.8		17.79	11081.9		17.79	-1777.91
17.8	39916.7		17.8	25201.5		17.8	11132.4		17.8	-1764.9
17.81	40113.7		17.81	25157.2		17.81	11029.7		17.81	-1729.18
17.82	39989.2		17.82	25131.2		17.82	11035.5		17.82	-1655.46
17.83	39974.5		17.83	25159.7		17.83	11117.4		17.83	-1565.66
17.84	40050.9		17.84	25122		17.84	11035.3		17.84	-1645.35
17.85	39866.7		17.85	25167.2		17.85	11116.3		17.85	-1518.74
17.86	39996.2		17.86	25195.2		17.86	11128		17.86	-1586.77
17.87	39875.2		17.87	25214.7		17.87	11172.9		17.87	-1636.72
17.88	39921.1		17.88	25285.6		17.88	11090.8		17.88	-1590.73
17.89	40089.2		17.89	25145.5		17.89	11064.3		17.89	-1600.09
17.9	40104.3		17.9	25117.3		17.9	11108.3		17.9	-1631.33
17.91	40071.9		17.91	25086		17.91	11086		17.91	-1618.86
17.92	39721.8		17.92	25158.9		17.92	11093.4		17.92	-1651.86
17.93	39948.5		17.93	25231.5		17.93	11080.5		17.93	-1628.81
17.94	40219.6		17.94	25074.3		17.94	11088.1		17.94	-1713.78
17.95	40073.3		17.95	25077		17.95	11045.7		17.95	-1658.75
17.96	39771.6		17.96	25149.7		17.96	11129.5		17.96	-1587.43
17.97	40111.7		17.97	25396		17.97	11089.5		17.97	-1601.89
17.98	39962.2		17.98	25352		17.98	11094.4		17.98	-1657.62
17.99	40043.9		17.99	25218.4		17.99	11102.6		17.99	-1587.97
18	40068.2		18	25213.7		18	11092.1		18	-1663.93
18.01	39954.7		18.01	25165.6		18.01	11088.1		18.01	-1620.38
18.02	39994.4		18.02	25062		18.02	11196.3		18.02	-1678.86
18.03	40023.9		18.03	25246.3		18.03	11080.8		18.03	-1618.45
18.04	40103.3		18.04	25129.6		18.04	11047.8		18.04	-1763.49
18.05	40073.3		18.05	25154.4		18.05	11050.5		18.05	-1645.87
18.06	40304.5		18.06	25142.1		18.06	11156.4		18.06	-1741.33
18.07	39843.4		18.07	25329.2		18.07	11073.8		18.07	-1686.93
18.08	40080		18.08	25342.1		18.08	11124.9		18.08	-1649.21
18.09	39961		18.09	25038.6		18.09	10983.5		18.09	-1734.2
18.1	39995.2		18.1	25161.4		18.1	11125.1		18.1	-1752.43
18.11	40160.9		18.11	25182.6		18.11	11118		18.11	-1731.19
18.12	40100.8		18.12	25219.3		18.12	11119		18.12	-1625.17
18.13	39998.9		18.13	25248.2		18.13	11118.9		18.13	-1629.33
18.14	40122.2		18.14	25273.1		18.14	11055.2		18.14	-1691.09
18.15	40157.6		18.15	25162.1		18.15	10997.7		18.15	-1656.37
18.16	40285.9		18.16	25137.8		18.16	11129		18.16	-1712.12
18.17	40053.9		18.17	25198.2		18.17	11126.1		18.17	-1538.74
18.18	39967.6		18.18	25190.2		18.18	11145.9		18.18	-1556.54
18.19	40021.7		18.19	25267.3		18.19	11136		18.19	-1615.19
18.2	39906.5		18.2	25025		18.2	11110.1		18.2	-1597.33
18.21	40196		18.21	25128.8		18.21	11049.8		18.21	-1718.88
18.22	40024.4		18.22	25037.5		18.22	11063.9		18.22	-1726.88
18.23	40235.5		18.23	25138		18.23	11100.3		18.23	-1686.28
18.24	40228.7		18.24	25105.1		18.24	11133.3		18.24	-1708.74
18.25	40134.2		18.25	25088.3		18.25	11161.7		18.25	-1576.28
18.26	40211.3		18.26	25087.5		18.26	11116.8		18.26	-1617.17
18.27	39842.4		18.27	25062		18.27	11038.8		18.27	-1659.03
18.28	40088.5		18.28	25162.9		18.28	11069.8		18.28	-1641.36
18.29	40086.8		18.29	25178.6		18.29	11061.5		18.29	-1740.23
18.3	40297.2		18.3	25398.3		18.3	11105.2		18.3	-1722.42
18.31	40317.4		18.31	25300.7		18.31	11111.6		18.31	-1713.59
18.32	40060.4		18.32	25200.1		18.32	11188.5		18.32	-1599.56
18.33	40014		18.33	25214		18.33	11116.3		18.33	-1608.65
18.34	39852		18.34	25137.8		18.34	11104		18.34	-1694.25
18.35	39997.6		18.35	25375.3		18.35	11014.1		18.35	-1639.94
18.36	40059.3		18.36	25246		18.36	11035.4		18.36	-1678.29
18.37	40034.6		18.37	25053.5		18.37	11146.4		18.37	-1672.43
18.38	40140		18.38	25165.8		18.38	11030.7		18.38	-1590.41
18.39	40090.5		18.39	25174.9		18.39	11007.5		18.39	-1648.54
18.4	40109.8		18.4	25334.6		18.4	11041		18.4	-1559.17
18.41	40069.3		18.41	25188.6		18.41	11146.4		18.41	-1595.53
18.42	39992.9		18.42	25055.7		18.42	11122.6		18.42	-1655.24
18.43	40257.9		18.43	25266.7		18.43	11046.6		18.43	-1669.92
18.44	40030		18.44	25140.4		18.44	11044.6		18.44	-1789.09
18.45	40022.2		18.45	25363.4		18.45	11042.5		18.45	-1774.52
18.46	39938.9		18.46	25180.8		18.46	11067.2		18.46	-1681.07
18.47	39999.5		18.47	25241.1		18.47	11082.8		18.47	-1747.84
18.48	39983.1		18.48	25129.7		18.48	11100.6		18.48	-1644.39
18.49	39956.8		18.49	25067.5		18.49	11131.6		18.49	-1643.36
18.5	40047.1		18.5	25204.6		18.5	11095.4		18.5	-1680.19
18.51	40082.6		18.51	25149.4		18.51	11151.3		18.51	-1752.97
18.52	39958.7		18.52	25084.5		18.52	11073.9		18.52	-1645.24
18.53	40067.5		18.53	25041.5		18.53	11117.9		18.53	-1705.2
18.54	40106.6		18.54	25102.8		18.54	10960.4		18.54	-1654.7
18.55	40257.3		18.55	25247.7		18.55	11032.2		18.55	-1692.16
18.56	40072.3		18.56	25224.2		18.56	11039.1		18.56	-1676.04
18.57	39876.7		18.57	25351		18.57	11101.5		18.57	-1664.77
18.58	40164.8		18.58	25226.6		18.58	11079.5		18.58	-1535.92
18.59	40072.6		18.59	25156.4		18.59	11112.7		18.59	-1649.99
18.6	40155.8		18.6	25185.7		18.6	11000.5		18.6	-1642.02
18.61	40011.1		18.61	25210		18.61	11103.8		18.61	-1730.34
18.62	39905.4		18.62	25164.3		18.62	11204.2		18.62	-1684.22
18.63	40116.5		18.63	25159.3		18.63	11084.7		18.63	-1577.85
18.64	39826.9		18.64	25167.2		18.64	11075.6		18.64	-1696.68
18.65	40016.4		18.65	25188.6		18.65	11074.7		18.65	-1676.65
18.66	40274.6		18.66	25085.4		18.66	11072		18.66	-1588.87
18.67	40032.4		18.67	25313.8		18.67	11041.3		18.67	-1552.42
18.68	39950.6		18.68	25242.8		18.68	11055.7		18.68	-1671.11
18.69	40281.9		18.69	25190.7		18.69	11000.6		18.69	-1541.19
18.7	40264.9		18.7	25118.6		18.7	11083.4		18.7	-1642.55
18.71	39896.1		18.71	25111.4		18.71	11153.7		18.71	-1751.95
18.72	40110.1		18.72	25216.3		18.72	11068.2		18.72	-1733.44
18.73	39866.6		18.73	25212.9		18.73	11014.5		18.73	-1697.44
18.74	39894.7		18.74	25138.3		18.74	11041.6		18.74	-1581.9
18.75	40021.2		18.75	25183.8		18.75	11100.7		18.75	-1645.68
18.76	40015.3		18.76	25209.9		18.76	11017.3		18.76	-1730.28
18.77	39974.1		18.77	25164.6		18.77	11019.3		18.77	-1761.2
18.78	39913		18.78	25175.6		18.78	11041.7		18.78	-1613.65
18.79	40196.4		18.79	25339		18.79	11186.2		18.79	-1756.44
18.8	40215		18.8	25202.1		18.8	11157.8		18.8	-1721.19
18.81	40119.8		18.81	25214.4		18.81	11051.8		18.81	-1747.52
18.82	39923.5		18.82	25021.1		18.82	11094		18.82	-1782.18
18.83	39913.8		18.83	25291.4		18.83	11101.2		18.83	-1644.07
18.84	40055.1		18.84	25222.5		18.84	10998.6		18.84	-1668.72
18.85	40153.3		18.85	25051.4		18.85	11041		18.85	-1640.68
18.86	40151.8		18.86	25077.5		18.86	11157.6		18.86	-1675.03
18.87	40161.4		18.87	25130.9		18.87	11105.8		18.87	-1635.3
18.88	40214.2		18.88	25118.7		18.88	10986.7		18.88	-1613.47
18.89	40182.9		18.89	25154		18.89	11019.1		18.89	-1687.73
18.9	40175.5		18.9	25210.6		18.9	11075.7		18.9	-1770.88
18.91	40104		18.91	25246.7		18.91	10989.3		18.91	-1666
18.92	39884.5		18.92	25202.6		18.92	10986.2		18.92	-1746.95
18.93	39996.4		18.93	24989.7		18.93	11039.7		18.93	-1664.68
18.94	40132.7		18.94	25185.9		18.94	11115.6		18.94	-1728.81
18.95	40087.8		18.95	25026.9		18.95	11050.2		18.95	-1673.99
18.96	40064.1		18.96	25062.5		18.96	11087.3		18.96	-1581.19
18.97	40239.2		18.97	25163.5		18.97	11074.6		18.97	-1531.28
18.98	40125.1		18.98	25159.5		18.98	11161		18.98	-1718.54
18.99	39849.9		18.99	25189.4		18.99	11077.8		18.99	-1684.22
19	39837.7		19	25118.3		19	11061.8		19	-1646.81
19.01	39875		19.01	25185.5		19.01	11146.5		19.01	-1805.91
19.02	39990.9		19.02	25154.2		19.02	11146.2		19.02	-1638.02
19.03	40087.6		19.03	25112.1		19.03	11075.1		19.03	-1614.31
19.04	40212		19.04	25107.1		19.04	11070.8		19.04	-1573.42
19.05	40063		19.05	25017.3		19.05	11215.8		19.05	-1683.25
19.06	39971		19.06	25037.9		19.06	11122.6		19.06	-1594.76
19.07	39983.2		19.07	25096.4		19.07	11044.6		19.07	-1627.13
19.08	39947		19.08	25095.5		19.08	11054.3		19.08	-1611.01
19.09	40072.7		19.09	25159.2		19.09	11018.9		19.09	-1676.17
19.1	40032.5		19.1	25342.6		19.1	11063.3		19.1	-1648.99
19.11	39999.7		19.11	25331.5		19.11	11129.3		19.11	-1670.54
19.12	40014.6		19.12	25190.1		19.12	11049.8		19.12	-1685.32
19.13	39957.2		19.13	25144		19.13	11114.8		19.13	-1555.12
19.14	40213.3		19.14	24979.8		19.14	11098.9		19.14	-1665.94
19.15	40099.1		19.15	25152.2		19.15	11127.3		19.15	-1545.24
19.16	39933.2		19.16	25228.8		19.16	11092.7		19.16	-1639.87
19.17	40019.8		19.17	25264.2		19.17	11013.3		19.17	-1678.66
19.18	40088.2		19.18	25313.9		19.18	11062.4		19.18	-1663.56
19.19	40025.4		19.19	25360.1		19.19	11077.6		19.19	-1554.53
19.2	40143		19.2	25188.7		19.2	10998.1		19.2	-1540.24
19.21	39996.5		19.21	25237.1		19.21	11076.1		19.21	-1571.34
19.22	40016.3		19.22	25228		19.22	11084.8		19.22	-1711.52
19.23	40199.3		19.23	25129		19.23	11089.1		19.23	-1693.77
19.24	40187.4		19.24	25278.1		19.24	11080.9		19.24	-1702.3
19.25	40042.4		19.25	25276.1		19.25	11054.1		19.25	-1609.11
19.26	39955.6		19.26	25286		19.26	11001.6		19.26	-1653.41
19.27	39980.7		19.27	25207.9		19.27	11068.2		19.27	-1556.96
19.28	40040		19.28	25151.5		19.28	11086.1		19.28	-1663.74
19.29	39963.6		19.29	25270.4		19.29	11066.1		19.29	-1532.5
19.3	40093.1		19.3	25202.3		19.3	11021.9		19.3	-1590
19.31	40173.4		19.31	25098.6		19.31	11025.1		19.31	-1471.24
19.32	40196.6		19.32	25087.7		19.32	11004.2		19.32	-1532.43
19.33	40172.2		19.33	25120.2		19.33	10976.1		19.33	-1739.32
19.34	40015.8		19.34	25120.2		19.34	11007.2		19.34	-1685.3
19.35	40118.5		19.35	25095.1		19.35	11165.5		19.35	-1625.82
19.36	40183.3		19.36	25172.6		19.36	11034.1		19.36	-1650.46
19.37	40172.8		19.37	25123.1		19.37	11025.8		19.37	-1676.27
19.38	40305.4		19.38	25109.8		19.38	11159.4		19.38	-1635.53
19.39	40062.1		19.39	25337.9		19.39	11003.7		19.39	-1510.37
19.4	40136.7		19.4	25282.3		19.4	11101.4		19.4	-1537.46
19.41	40155.1		19.41	25275.4		19.41	11119.8		19.41	-1732.81
19.42	39938.9		19.42	25116.7		19.42	11104.2		19.42	-1550.59
19.43	40269.1		19.43	25163.4		19.43	11091.6		19.43	-1628.41
19.44	40051.7		19.44	25154.1		19.44	11079.7		19.44	-1629.46
19.45	40290		19.45	25189.8		19.45	11072.5		19.45	-1681.59
19.46	40144.5		19.46	25085.6		19.46	11096.4		19.46	-1692.68
19.47	40002.5		19.47	25334.9		19.47	11056.5		19.47	-1658.46
19.48	40011.7		19.48	25239.6		19.48	11042.9		19.48	-1567.64
19.49	40093.7		19.49	25183.4		19.49	11078.3		19.49	-1724.16
19.5	40117.6		19.5	25263.6		19.5	11018		19.5	-1707.02
19.51	40073.9		19.51	25139.1		19.51	11090.3		19.51	-1641.28
19.52	40263.2		19.52	25300.6		19.52	11083.9		19.52	-1739.87
19.53	40208.8		19.53	25270.5		19.53	11105.8		19.53	-1561.31
19.54	40292.2		19.54	25092		19.54	11086.6		19.54	-1635.84
19.55	39930		19.55	25013.2		19.55	11146.4		19.55	-1599.57
19.56	40215.6		19.56	25223		19.56	11107.7		19.56	-1686.74
19.57	40222.7		19.57	25265		19.57	11137.4		19.57	-1692.08
19.58	40120.2		19.58	25265.2		19.58	11121.7		19.58	-1647.61
19.59	39965.1		19.59	25292.1		19.59	11099.4		19.59	-1674.7
19.6	40172.3		19.6	25209.1		19.6	11064.2		19.6	-1728.95
19.61	40099.4		19.61	25212.4		19.61	11008.5		19.61	-1495.95
19.62	40151.7		19.62	25074.7		19.62	11013.5		19.62	-1579.29
19.63	40277.4		19.63	25342.9		19.63	11052.3		19.63	-1665.05
19.64	40252.2		19.64	25092		19.64	11113.2		19.64	-1644.14
19.65	40172.4		19.65	25198.6		19.65	10974.6		19.65	-1650.79
19.66	40142.5		19.66	25174.5		19.66	10996		19.66	-1604.31
19.67	40202.8		19.67	25194		19.67	11078.9		19.67	-1645.64
19.68	40092.4		19.68	25273.4		19.68	10998.7		19.68	-1645.11
19.69	40238.7		19.69	25051.5		19.69	10990.2		19.69	-1672.95
19.7	40215.2		19.7	25158.2		19.7	11045.5		19.7	-1702.13
19.71	39959.4		19.71	25143.1		19.71	11096.4		19.71	-1694.21
19.72	40151.7		19.72	25184.2		19.72	11014		19.72	-1584.62
19.73	40181.7		19.73	25179		19.73	10976.2		19.73	-1668.22
19.74	39987.3		19.74	25370.9		19.74	11104.2		19.74	-1728.29
19.75	39918.1		19.75	25143		19.75	11038.5		19.75	-1718.52
19.76	39983.7		19.76	25121		19.76	11072.8		19.76	-1711.92
19.77	40339.7		19.77	25237.6		19.77	11079.9		19.77	-1582.22
19.78	40096.7		19.78	25319.8		19.78	11043.2		19.78	-1668.67
19.79	40093.6		19.79	25112.7		19.79	11056.8		19.79	-1587.82
19.8	40052.6		19.8	25098		19.8	11062.4		19.8	-1707.77
19.81	40158.6		19.81	25108.8		19.81	11064.8		19.81	-1655
19.82	40063.3		19.82	25112.2		19.82	11059.3		19.82	-1732.2
19.83	40254.7		19.83	25256.7		19.83	11126.2		19.83	-1569.23
19.84	40075		19.84	25186.2		19.84	11185.6		19.84	-1779.75
19.85	40087.2		19.85	25252.1		19.85	11067.1		19.85	-1798.02
19.86	40082.6		19.86	25178.3		19.86	11022.5		19.86	-1712.92
19.87	40154.6		19.87	25153.2		19.87	11102.9		19.87	-1731
19.88	40062.9		19.88	25112.1		19.88	11092.7		19.88	-1648.28
19.89	40293.6		19.89	25100.1		19.89	11168.4		19.89	-1728.68
19.9	39973.6		19.9	25202.2		19.9	10986.5		19.9	-1637.83
19.91	40133.6		19.91	25319.2		19.91	10955.7		19.91	-1679.7
19.92	40294.8		19.92	25273.1		19.92	11063.8		19.92	-1659.91
19.93	40170.9		19.93	25229.1		19.93	11086.9		19.93	-1649.62
19.94	40087.7		19.94	25391.7		19.94	11165.7		19.94	-1575.98
19.95	40019.7		19.95	25176.2		19.95	11079.9		19.95	-1612.36
19.96	40218.9		19.96	25101.7		19.96	11092.4		19.96	-1642.86
19.97	40262.9		19.97	25109.6		19.97	11103.4		19.97	-1571.79
19.98	40083.7		19.98	25205.2		19.98	11051.3		19.98	-1547.41
19.99	40092.3		19.99	25141.4		19.99	11092.4		19.99	-1653.16
20	40133.4		20	25093.7		20	11041.5		20	-1671.3
20.01	40030.4		20.01	25178		20.01	11056.6		20.01	-1626.07
20.02	40236.2		20.02	25204.2		20.02	11026.6		20.02	-1592.38
20.03	40132.2		20.03	25248.5		20.03	11133.2		20.03	-1643.38
20.04	40158.9		20.04	25100.4		20.04	11140.9		20.04	-1641.63
20.05	40279.5		20.05	25223.5		20.05	11126.2		20.05	-1701.11
20.06	40036		20.06	25089.9		20.06	11035		20.06	-1647.3
20.07	40192.3		20.07	25195.1		20.07	10990.2		20.07	-1546.71
20.08	40203.9		20.08	25143.7		20.08	10942.3		20.08	-1642.67
20.09	39834.7		20.09	25124.2		20.09	11057		20.09	-1691.75
20.1	39948.4		20.1	25106		20.1	11130.5		20.1	-1660.89
20.11	39927.8		20.11	25174.9		20.11	11072.8		20.11	-1670.34
20.12	40153.3		20.12	25070.5		20.12	11075.4		20.12	-1648.72
20.13	40187.7		20.13	25241.4		20.13	11026.4		20.13	-1694.5
20.14	40094.1		20.14	25144.2		20.14	11045.7		20.14	-1615.34
20.15	40183.2		20.15	25129.8		20.15	11064.9		20.15	-1597.19
20.16	40031.5		20.16	25268.8		20.16	11155.9		20.16	-1643.27
20.17	39939		20.17	25234.9		20.17	11011.1		20.17	-1656.64
20.18	40084.8		20.18	25202.5		20.18	11067.4		20.18	-1748.73
20.19	40290.3		20.19	25155.3		20.19	11060.7		20.19	-1577.1
20.2	40203.3		20.2	25205.3		20.2	11074.4		20.2	-1573.98
20.21	40033.9		20.21	25238.5		20.21	11093.8		20.21	-1605.71
20.22	40097.3		20.22	25157.1		20.22	11094.8		20.22	-1601.54
20.23	40226.9		20.23	25259.6		20.23	11013		20.23	-1557.54
20.24	39987.7		20.24	25240.4		20.24	11050.7		20.24	-1703.97
20.25	40102.4		20.25	25103.4		20.25	11113.3		20.25	-1611.01
20.26	39782.3		20.26	25001.5		20.26	11119.5		20.26	-1510.77
20.27	39990.3		20.27	25104.4		20.27	10995		20.27	-1585.84
20.28	40151.5		20.28	25191.7		20.28	11073.7		20.28	-1521.47
20.29	40026.5		20.29	25178.9		20.29	11114.7		20.29	-1640.73
20.3	40036.4		20.3	25048.2		20.3	11069.2		20.3	-1694.92
20.31	40144.7		20.31	25245.9		20.31	11076.6		20.31	-1739.48
20.32	40034.3		20.32	25200.4		20.32	11005.7		20.32	-1680.35
20.33	40045.2		20.33	25308.3		20.33	11007.3		20.33	-1669.23
20.34	40171.4		20.34	25256.8		20.34	11086.5		20.34	-1699.44
20.35	40023		20.35	25123.9		20.35	11151.3		20.35	-1611.32
20.36	40230.5		20.36	25160		20.36	11063.4		20.36	-1542.65
20.37	40072.2		20.37	25190.9		20.37	11056.4		20.37	-1701.77
20.38	40245.3		20.38	25118.4		20.38	11207.5		20.38	-1489.04
20.39	40212.2		20.39	25077.8		20.39	11130.2		20.39	-1586.24
20.4	39988.3		20.4	25268.4		20.4	11052.8		20.4	-1555.8
20.41	39951.2		20.41	25140		20.41	11090.1		20.41	-1651.58
20.42	40165.7		20.42	25052.2		20.42	11025		20.42	-1597.73
20.43	40092.2		20.43	25017.1		20.43	10982		20.43	-1563.54
20.44	40204.4		20.44	25223.5		20.44	11095.7		20.44	-1565.98
20.45	40189.4		20.45	25178.3		20.45	11075.4		20.45	-1633.4
20.46	40288		20.46	25185.5		20.46	11057.5		20.46	-1512.81
20.47	40141.3		20.47	25150.9		20.47	11059.3		20.47	-1581.47
20.48	40268		20.48	25157.3		20.48	11120.7		20.48	-1655.35
20.49	40247.7		20.49	25238.1		20.49	11008.5		20.49	-1674.66
20.5	40145.3		20.5	25150.9		20.5	11100.6		20.5	-1656.28
20.51	39983.8		20.51	25223.4		20.51	10985.6		20.51	-1643.98
20.52	40075.5		20.52	25289.1		20.52	11016.1		20.52	-1668.17
20.53	40062.2		20.53	25204.9		20.53	11076.2		20.53	-1745.44
20.54	40017		20.54	25190.5		20.54	11127.9		20.54	-1785.33
20.55	40281.7		20.55	25058.2		20.55	11055.9		20.55	-1599.87
20.56	40183.7		20.56	25148.1		20.56	11042.4		20.56	-1548.04
20.57	39969.3		20.57	25260		20.57	11123.3		20.57	-1659.09
20.58	40055.6		20.58	25193		20.58	11053.3		20.58	-1640.59
20.59	40002		20.59	25154.5		20.59	11059.5		20.59	-1449.66
20.6	40095.4		20.6	25179.9		20.6	11103.9		20.6	-1532.28
20.61	40082.9		20.61	25220.2		20.61	11077.8		20.61	-1560.95
20.62	40210.2		20.62	25236.4		20.62	11007		20.62	-1590.92
20.63	39999.7		20.63	25292.7		20.63	11055.3		20.63	-1735.38
20.64	40236.7		20.64	25206.6		20.64	11097.6		20.64	-1622.46
20.65	40178		20.65	25073.7		20.65	11097		20.65	-1539.59
20.66	40209.1		20.66	25197.2		20.66	11128.7		20.66	-1633.96
20.67	40226.1		20.67	25169.3		20.67	10976		20.67	-1643.42
20.68	40187.8		20.68	25160.3		20.68	10977.1		20.68	-1637.26
20.69	40072.1		20.69	25149.1		20.69	11099.5		20.69	-1692.67
20.7	40214.2		20.7	25285.8		20.7	11117.6		20.7	-1751.24
20.71	40272.2		20.71	25260.4		20.71	11061.4		20.71	-1758.08
20.72	40199.4		20.72	25250.7		20.72	11014.9		20.72	-1672.04
20.73	39964.8		20.73	25216.9		20.73	11071		20.73	-1663.32
20.74	40022.4		20.74	25249.1		20.74	11017.2		20.74	-1584.83
20.75	39989.5		20.75	25131.7		20.75	11056.6		20.75	-1595.63
20.76	39986.6		20.76	25246.8		20.76	11122.8		20.76	-1612.84
20.77	40186		20.77	25251.1		20.77	11085.6		20.77	-1664.4
20.78	40219.2		20.78	25214		20.78	11092.1		20.78	-1665.39
20.79	40096.4		20.79	25158		20.79	11159		20.79	-1648.76
20.8	40118.7		20.8	25189.9		20.8	11081		20.8	-1693.06
20.81	40212.6		20.81	25065.8		20.81	11073		20.81	-1703.78
20.82	39989.6		20.82	25172.1		20.82	11020.8		20.82	-1687.91
20.83	40113.5		20.83	25262.7		20.83	11010.4		20.83	-1664.42
20.84	40143.4		20.84	25176.7		20.84	10991.6		20.84	-1634.05
20.85	40076.7		20.85	25044.7		20.85	11137.3		20.85	-1634.38
20.86	40131.7		20.86	25252.5		20.86	11094.7		20.86	-1614.13
20.87	40065.9		20.87	25246.5		20.87	11141.6		20.87	-1682.14
20.88	40037.6		20.88	25177.5		20.88	11135.5		20.88	-1763.08
20.89	40179.1		20.89	25079		20.89	11158.1		20.89	-1725.21
20.9	40163.5		20.9	25275.1		20.9	10997.5		20.9	-1601.78
20.91	40102		20.91	25226.6		20.91	11114.9		20.91	-1676.58
20.92	39877.1		20.92	25146.7		20.92	11032.2		20.92	-1756.26
20.93	39978.2		20.93	25294.7		20.93	11129.1		20.93	-1718.1
20.94	39976.7		20.94	25129.8		20.94	11132.8		20.94	-1662.04
20.95	40169.1		20.95	25104.7		20.95	11049.1		20.95	-1662.94
20.96	39860.3		20.96	25109		20.96	11057.6		20.96	-1697.43
20.97	39942.2		20.97	25150.9		20.97	11087.7		20.97	-1736.32
20.98	40217.7		20.98	25157.4		20.98	11094.4		20.98	-1693.39
20.99	40001.9		20.99	25094		20.99	11066.1		20.99	-1700.33
21	40122.2		21	25133.2		21	11031		21	-1732.34
21.01	40055.9		21.01	25287.9		21.01	11058.4		21.01	-1685.44
21.02	40196.8		21.02	25209.2		21.02	11038.2		21.02	-1703.78
21.03	40027.2		21.03	25232.3		21.03	11047.3		21.03	-1597.8
21.04	40107.2		21.04	25207.3		21.04	11167.5		21.04	-1542.03
21.05	39994.9		21.05	25233.6		21.05	10999.2		21.05	-1533.51
21.06	40022.3		21.06	25216.7		21.06	11070.4		21.06	-1628.14
21.07	40207.4		21.07	25144.2		21.07	11034.6		21.07	-1667.74
21.08	40241		21.08	25158.2		21.08	11132.1		21.08	-1662.72
21.09	40075.5		21.09	25284.8		21.09	11061.3		21.09	-1744.57
21.1	40131.6		21.1	25150.9		21.1	11134.7		21.1	-1650.03
21.11	40180.6		21.11	25261.8		21.11	11092.6		21.11	-1562.39
21.12	39926.8		21.12	25184.1		21.12	11051.6		21.12	-1613.23
21.13	40137.7		21.13	25161.3		21.13	11085.7		21.13	-1729.07
21.14	40136.8		21.14	25113.9		21.14	11041		21.14	-1795.01
21.15	40099.2		21.15	25070.9		21.15	11030.8		21.15	-1716.71
21.16	40081.4		21.16	25191		21.16	10984.9		21.16	-1762.87
21.17	40166.9		21.17	25262.7		21.17	10964.6		21.17	-1583.32
21.18	39954.4		21.18	25141.8		21.18	11127		21.18	-1642.34
21.19	39888.4		21.19	25204.2		21.19	11088.5		21.19	-1528.89
21.2	39933.3		21.2	25330.7		21.2	11131.5		21.2	-1598.92
21.21	39996.5		21.21	25159.1		21.21	11071.7		21.21	-1627.9
21.22	39924.1		21.22	25165.2		21.22	11092.4		21.22	-1655.78
21.23	40126.9		21.23	25115.2		21.23	11030.7		21.23	-1715.3
21.24	40090.1		21.24	25209.3		21.24	11130.8		21.24	-1696.98
21.25	40380.1		21.25	25239.7		21.25	11172.7		21.25	-1687.4
21.26	40125.7		21.26	25228.4		21.26	11094.6		21.26	-1688.72
21.27	39987.1		21.27	25184.3		21.27	11095.8		21.27	-1661.53
21.28	40222.5		21.28	25086.8		21.28	11036.1		21.28	-1621.37
21.29	40255.1		21.29	25278.7		21.29	11112.4		21.29	-1692.4
21.3	40516.2		21.3	25371.4		21.3	11125.6		21.3	-1654.89
21.31	40084.9		21.31	25233.7		21.31	11055		21.31	-1650.29
21.32	40124.6		21.32	25200.7		21.32	10990.8		21.32	-1570.45
21.33	39905		21.33	25370.9		21.33	11004.5		21.33	-1675.35
21.34	40290.4		21.34	25133.5		21.34	11088.2		21.34	-1543.36
21.35	40002.5		21.35	25277.9		21.35	11084.7		21.35	-1657.53
21.36	40012.8		21.36	25379.1		21.36	11022.1		21.36	-1650.57
21.37	40025.6		21.37	25171.6		21.37	11086.3		21.37	-1676.06
21.38	40020.4		21.38	25308.3		21.38	11000.2		21.38	-1666.29
21.39	40123.2		21.39	25191.3		21.39	11089.3		21.39	-1698.64
21.4	40037		21.4	25246.6		21.4	11153.9		21.4	-1585.24
21.41	40099.6		21.41	25312.5		21.41	10992.5		21.41	-1668.73
21.42	40095.1		21.42	25234.5		21.42	10979.4		21.42	-1654.97
21.43	40067		21.43	25292.2		21.43	11064.8		21.43	-1681.07
21.44	39957.8		21.44	25147.6		21.44	11133.5		21.44	-1683.7
21.45	40063.5		21.45	25088.6		21.45	11142.9		21.45	-1682.21
21.46	40239.8		21.46	25271.5		21.46	11106.5		21.46	-1670.52
21.47	40120.5		21.47	25206.1		21.47	11141.6		21.47	-1584.76
21.48	40216.4		21.48	25257.5		21.48	11053		21.48	-1675.81
21.49	40213.7		21.49	25223.5		21.49	11041		21.49	-1575.38
21.5	40159.8		21.5	25123.7		21.5	11108.2		21.5	-1685.39
21.51	40003.2		21.51	25193.4		21.51	11094.1		21.51	-1551.57
21.52	39931.7		21.52	25170.8		21.52	11105.8		21.52	-1685.12
21.53	39896.8		21.53	25293.9		21.53	11106.2		21.53	-1651.08
21.54	40068.8		21.54	25236.8		21.54	11011.5		21.54	-1659.03
21.55	40078.5		21.55	25182.7		21.55	11060.5		21.55	-1566.3
21.56	39784.6		21.56	25136.3		21.56	10995.9		21.56	-1616.88
21.57	39972.2		21.57	25156.1		21.57	11042.5		21.57	-1640.73
21.58	40134		21.58	25245		21.58	11088.7		21.58	-1635.12
21.59	40087.6		21.59	25240.9		21.59	11069.2		21.59	-1659.17
21.6	40026.8		21.6	25110.6		21.6	10986		21.6	-1669.61
21.61	40012.9		21.61	25096.8		21.61	11070.1		21.61	-1650.71
21.62	40304.1		21.62	25180.1		21.62	11125.9		21.62	-1681.89
21.63	40016.1		21.63	25114.8		21.63	11095.6		21.63	-1740.82
21.64	40106.2		21.64	25274.1		21.64	11086.3		21.64	-1572.29
21.65	40294.1		21.65	25094.9		21.65	11070.5		21.65	-1577.75
21.66	40113.2		21.66	25234.3		21.66	11095.9		21.66	-1673.14
21.67	40250.3		21.67	25155.2		21.67	11091.1		21.67	-1722.85
21.68	40108.4		21.68	25178.3		21.68	11100.1		21.68	-1637.39
21.69	39784.3		21.69	25073.2		21.69	11055.3		21.69	-1757.24
21.7	40208.4		21.7	25369.6		21.7	11104.3		21.7	-1691.96
21.71	40032.2		21.71	25167.7		21.71	11157.1		21.71	-1695.48
21.72	40184.7		21.72	25135.9		21.72	11115.5		21.72	-1658.37
21.73	40150		21.73	25258.7		21.73	11106.3		21.73	-1629.44
21.74	40069.3		21.74	25204.2		21.74	11100.5		21.74	-1673.03
21.75	40072		21.75	25212.3		21.75	11007.6		21.75	-1674.6
21.76	40087.3		21.76	25266.5		21.76	11127.2		21.76	-1546.28
21.77	39988.7		21.77	25086.4		21.77	11045.3		21.77	-1584.6
21.78	40022.5		21.78	25166		21.78	11075.6		21.78	-1629.21
21.79	40173.1		21.79	25149.6		21.79	11092.6		21.79	-1641.17
21.8	40092.3		21.8	25295.2		21.8	11083.9		21.8	-1621.02
21.81	40141.7		21.81	25212.4		21.81	11085.3		21.81	-1686.87
21.82	40068.7		21.82	25150.6		21.82	11186		21.82	-1554.21
21.83	40046.7		21.83	25250.2		21.83	11071.3		21.83	-1638.04
21.84	39980.4		21.84	25017		21.84	11094.8		21.84	-1646.26
21.85	40100.2		21.85	25362.6		21.85	11057.6		21.85	-1607.21
21.86	40095		21.86	25320.4		21.86	11102.6		21.86	-1676.57
21.87	40163.1		21.87	25261		21.87	11138.1		21.87	-1685.41
21.88	40074		21.88	25219.1		21.88	11161.4		21.88	-1510.8
21.89	40215.2		21.89	25315.9		21.89	10985.7		21.89	-1719.72
21.9	40127		21.9	25154.2		21.9	11069.2		21.9	-1698.18
21.91	40170.4		21.91	25180.5		21.91	11173.9		21.91	-1661.49
21.92	40023		21.92	25209.4		21.92	11058.9		21.92	-1658.37
21.93	40060.2		21.93	25262.5		21.93	11083.5		21.93	-1644.21
21.94	40236.2		21.94	25115.5		21.94	11105.3		21.94	-1713.37
21.95	40046.3		21.95	25308.2		21.95	11108.1		21.95	-1658.86
21.96	40179.9		21.96	25202.1		21.96	10967.1		21.96	-1668.46
21.97	40173.7		21.97	25257.3		21.97	11049.7		21.97	-1568.64
[truncated: 1,303 more rows]

## Sheet: Fig.3e
DCOM			DP2hCOM			PCOM
N2 uptake (cm3 g-1)	P/P0		N2 uptake (cm3 g-1)	P/P0		N2 uptake (cm3 g-1)	P/P0
1.092e-06	0.7798		3.17766e-06	-0.0018		9.78e-07	1.1559
2.787e-06	4.861		3.582e-06	-0.0004		8.555e-06	8.2726
4.808e-06	8.9493		3.79329e-06	0.0012		2.5949e-05	15.4678
6.922e-06	13.0808		5.25968e-06	8.4096		6.2454e-05	22.5769
9.128e-06	17.1546		7.02599e-06	12.2099		0.000134583	29.4747
1.159e-05	21.2643		1.49191e-05	24.4025		0.000266639	36.4952
1.4284e-05	25.374		2.56933e-05	33.7565		0.000513999	43.3693
1.721e-05	29.4908		3.47554e-05	38.6792		0.000940953	50.047
2.0346e-05	33.6002		4.61485e-05	43.5212		0.00343	61.9034
2.39e-05	37.6734		5.76719e-05	46.9037		0.00536	67.1677
2.7685e-05	41.8043		6.57504e-05	49.0854		0.01116	76.4013
3.196e-05	45.9277		7.51687e-05	51.292		0.02836	89.3781
3.6558e-05	50.0293		8.5489e-05	53.4693		0.05026	99.0631
4.2596e-05	54.1448		9.67146e-05	55.6391		0.07589	106.971
4.8752e-05	58.2602		0.000209237	74.0273		0.10253	112.736
5.6184e-05	62.3678		0.000319554	85.1253		0.12673	116.001
6.4498e-05	66.5184		0.000409581	91.7089		0.15102	118.616
7.3882e-05	70.618		0.000521597	98.2646		0.1696	120.445
8.5007e-05	74.7168		0.000623753	102.927		0.19804	122.78
9.7596e-05	78.8078		0.000708862	106.16		0.22371	124.826
0.000112274	82.9196		0.000809099	109.545		0.24943	126.71
0.00012851	87.0307		0.000923878	112.891		0.27482	128.549
0.000147997	91.1766		0.00102	115.078		0.30068	130.325
0.00016955	95.3071		0.00215	136.888		0.31807	131.718
0.000193635	99.3932		0.00302	146.315		0.34816	133.636
0.00022081	103.514		0.00402	153.942		0.37535	135.529
0.000251352	107.597		0.00502	159.788		0.40033	137.239
0.000285983	111.694		0.00615	165.077		0.4255	138.989
0.000325002	115.817		0.0071	168.781		0.4502	140.731
0.000368736	119.923		0.00805	171.309		0.47394	142.436
0.000417836	124.013		0.00909	174.336		0.49262	143.925
0.000472418	128.072		0.01012	177.164		0.52151	145.986
0.000534292	132.156		0.02006	198.499		0.54833	148.053
0.000602831	136.173		0.02574	209.138		0.57401	150.212
0.000680197	140.193		0.0299	216.323		0.59936	152.298
0.000767504	144.144		0.04029	231.92		0.61693	153.944
0.000864264	148.076		0.04933	243.288		0.64637	156.533
0.000971312	151.939		0.05923	255.234		0.67241	159.181
0.00109	155.747		0.07021	269.193		0.69799	162.019
0.00123	159.828		0.07422	274.58		0.72311	165.046
0.00136	163.903		0.07972	282.471		0.74787	168.289
0.00154	167.929		0.08959	297.86		0.77202	171.858
0.00177	171.951		0.10003	312.611		0.79705	175.93
0.00204	175.947		0.12581	330.02		0.82111	180.742
0.00231	179.95		0.14977	340.267		0.8454	186.587
0.00263	183.94		0.1748	350.32		0.86914	193.539
0.00299	187.897		0.19909	355.777		0.89191	202.204
0.00344	191.823		0.22497	359.69		0.91533	214.387
0.00389	195.778		0.25039	363.127		0.91874	217.065
0.00439	199.692		0.27594	366.126		0.93461	229.995
0.00497	203.567		0.29917	368.634		0.95416	254.346
0.0056	207.366		0.3258	371.471		0.97109	300.136
0.00633	211.176		0.34924	373.695		0.99874	352.945
0.00709	214.96		0.37573	376.567		0.99874	352.945
0.008	218.701		0.39976	378.705		0.95071	296.842
0.0089	222.464		0.42399	380.916		0.91621	252.169
0.01192	232.352		0.4491	383.136		0.89932	235.745
0.01513	241.211		0.47441	385.295		0.87245	218.626
0.01838	248.857		0.49925	387.433		0.84963	207.746
0.02149	255.594		0.52381	389.532		0.82143	198.34
0.02488	262.526		0.54934	391.712		0.79567	191.419
0.03156	274.514		0.57398	393.826		0.77266	186.339
0.03648	282.605		0.601	396.312		0.74478	181.266
0.04117	289.608		0.62381	398.195		0.72173	177.406
0.04569	296.002		0.64986	400.697		0.69339	172.988
0.05489	308.214		0.67568	403.056		0.66666	169.939
0.06099	316.261		0.70086	405.986		0.64707	167.395
0.06595	323.141		0.72623	408.659		0.61969	164.537
0.07065	329.429		0.75079	411.404		0.59724	162.143
0.07954	341.732		0.77569	414.391		0.56872	159.491
0.08554	350.172		0.79978	417.592		0.54631	157.287
0.09051	356.995		0.82444	421.449		0.51825	154.911
0.09529	363.099		0.84814	425.803		0.49547	152.882
0.11371	378.326		0.8755	431.877		0.46856	149.51
0.1309	386.081		0.90017	440.063		0.44924	145.778
0.15275	394.544		0.92487	453.052		0.42117	142.287
0.17442	401.603		0.94955	476.798		0.39711	139.964
0.20168	407.059		0.95961	494.824		0.36619	137.541
0.22695	410.673		0.97392	554.058		0.34347	135.574
0.24528	413.115		0.98828	866.816		0.32184	133.719
0.27326	416.399		0.9938	1234.75		0.29318	131.697
0.29407	418.708		0.95089	518.252		0.26953	129.784
0.32273	421.632		0.8998	457.332		0.24142	127.656
0.34354	423.761		0.84786	438.883		0.22058	125.798
0.37238	426.449		0.80045	429.553		0.19169	123.63
0.39337	428.407		0.75026	422.164		0.1696	121.542
0.4214	430.906		0.6999	415.915		0.14895	119.456
0.44253	432.821		0.65005	410.479		0.12052	116.648
0.47132	435.347		0.60065	405.481		0.09397	112.947
0.49231	437.182		0.55084	400.615
0.52093	439.67		0.49943	395.1
0.54774	441.937		0.4511	387.231
0.56751	443.692		0.40109	382.255
0.59536	446.29		0.35109	377.032
0.62145	448.734		0.29924	371.061
0.64022	450.543		0.2497	364.845
0.64709	451.306		0.20023	357.282
0.66622	453.199		0.14997	340.957
0.67308	453.962		0.0995	311.898
0.69069	455.96		0.04787	238.227
0.69741	456.745		--	--
0.7156	458.832		--	--
0.72215	459.664		--	--
0.73998	461.927		--	--
0.7463	462.827		--	--
0.76426	465.386		--	--
0.77044	466.329		--	--
0.78669	469.005		--	--
0.79256	470.053		--	--
0.8149	474.447		--	--
0.82023	475.705		--	--
0.84018	480.684		--	--
0.84492	482.213		--	--
0.86329	488.298		--	--
0.86767	489.945		--	--
0.8845	497.5		--	--
0.89389	502.692		--	--
0.91168	516.049		--	--
0.91921	522.845		--	--
0.93266	540.056		--	--
0.94824	573.125		--	--
0.96277	621.756		--	--
0.97866	704.28		--	--
0.99423	833.58		--	--
0.99423	833.58		--	--
0.96133	688.65		--	--
0.93537	633.259		--	--
0.92061	607.117		--	--
0.90942	577.052		--	--
0.90224	562.058		--	--
0.88699	535.984		--	--
0.87498	524.434		--	--
0.8548	509.225		--	--
0.82605	495.674		--	--
0.79811	486.827		--	--
0.7722	480.618
0.74368	475.171
0.71858	471.225
0.69579	467.996
0.66852	464.655
0.64505	461.939
0.61811	459.106
0.59531	456.788
0.57135	454.478
0.54733	452.202
0.52454	450.086
0.50138	445.899
0.4743	441.317
0.44668	438.628
0.4172	436.033
0.39364	433.861
0.36593	431.369
0.34277	429.14
0.31578	426.478
0.29416	424.195
0.26541	421.054
0.24429	418.501
0.21725	414.905
0.19504	411.528
0.1685	405.603
0.14562	397.638
0.11912	386.875
0.10193	376.358

## Sheet: Fig.4a
Membrane	Permeance(L m-2 h-1 bar-1)					Rejection
	1	2	3	Average	Error bar	1	2	3	Average	Error bar
DCOM	252.2	269.8	288.3	270.1	12.1333	0.502671	0.410682	0.432047	0.448467	0.0361358
DP0.5hCOM	220.4	232.3	254.5	235.733	12.5111	0.584472	0.573537	0.518863	0.558958	0.0267298
DP1hCOM	185.22	193.4	177.2	185.273	5.41775	0.626025	0.644615	0.682887	0.651176	0.0211409
DP1.5hCOM	156.7	150.3	167.5	158.167	6.22222	0.93439	0.939858	0.901586	0.925278	0.0157949
DP2hCOM	78.9784	83.7858	80.0944	80.9529	1.88861	0.997047	0.989082	0.970728	0.985619	0.00992699
PCOM	2.89731	3.06	3.31	3.0891	0.147265	0.976162	0.984505	0.978546	0.979738	0.00317839

## Sheet: Fig.4b
DP2hCOM							DCOM							PCOM
Dye	Molecular weight(Da)	Rejection					Dye	Molecular weight(Da)	Rejection					Dye	Molecular weight(Da)	Rejection
		Rejection		Average	Error bar				Rejection		Average	Error bar				Rejection		Average	Error bar
methyl orange	327	1	0.0120567	0.013884	0.00201159		methyl orange	327	1	0.0251701	0.0133787	0.00801209		methyl orange	327	1	0.322378	0.267832	0.037296
		2	0.0126939						2	0.0136054						2	0.211888
		3	0.0169014						3	0.00136054						3	0.269231
primuline	476	1	0.0421969	0.0417504	0.0010419		primuline	476	1	0.021811	0.0341485	0.0120438		primuline	476	1	0.361295	0.365478	0.00733891
		2	0.0428667						2	0.0284204						2	0.358653
		3	0.0401875						3	0.0522141						3	0.376486
amido black	616	1	0.214197	0.214197	0.0323786		amido black	616	1	0.0909091	0.105672	0.00984201		amido black	616	1	0.476306	0.510733	0.0264615
		2	0.165629						2	0.111888						2	0.505468
		3	0.262765						3	0.114219						3	0.550425
congo red	697	1	0.449534	0.449534	0.0201863		congo red	697	1	0.11464	0.0988897	0.0282296		congo red	697	1	0.667197	0.669851	0.0141543
		2	0.419255						2	0.0565453						2	0.651274
		3	0.479814						3	0.125484						3	0.691083
reactive red	788	1	0.946154	0.946154	0.0222222		reactive red	788	1	0.338843	0.316804	0.020202		reactive red	788	1	0.950119	0.934283	0.0211138
		2	0.979487						2	0.325069						2	0.950119
		3	0.912821						3	0.286501						3	0.902613
evans blue	961	1	0.997047	0.985619	0.00992699		evans blue	961	1	0.502671	0.448467	0.0361358		evans blue	961	1	0.976162	0.979738	0.00317839
		2	0.989082						2	0.410682						2	0.984505
		3	0.970728						3	0.432047						3	0.978546

## Sheet: Fig.4d
Solvent	Viscosity at 25 °C (h, mPa·s)	η-1	Permeance (L m-2 h-1 bar-1)
			1	2	3	Average	Error bar
n-Hexane	0.297	3.367	338.305	338.366	354.778	343.816	7.30776
Acetone	0.31	3.22581	270.102	256.304	233.45	253.285	13.2234
Acetonitrile	0.34	2.94118	337.254	300.438	309.815	315.836	14.2787
Ethyl acetate	0.426	2.34742	147.983	143.834	146.48	146.099	1.50997
Tetrahydrofuran	0.457	2.18818	125.74	175.396	112.573	137.903	24.9954
Methanol	0.54	1.85185	226.575	283.261	281.142	263.659	24.723
Toluene	0.55	1.81818	87.2244	129.86	110.144	109.076	14.5678
N,N-Dimethylformamide	0.816	1.22549	134.139	168.307	126.997	143.148	16.7726
Ethanol	1.08	0.925926	78.9784	83.7858	80.0944	80.9529	1.88861
Isopropanol	2.058	0.485909	52.3289	43.2376	64.4148	53.3271	7.39178
Butanol	2.63	0.380228	24.1502	19.3029	35.1158	26.1896	5.95077

## Sheet: Fig.4e
Pressure increasing							Pressure decreasing
Pressure(Bar)	Flux (L m-2h-1)						Pressure(Bar)	Flux (L m-2h-1)
	1	2	3	Average	Error bar			1	2	3	Average	Error bar
0.5	41.4207	38.6307	43.9961	41.3492	1.81231		0.5	38.4161	39.7038	34.3384	37.4861	2.09846
1	79.6223	78.3346	80.91	79.6223	0.858461		1	66.96	70.0719	72.1107	69.7142	1.83615
1.5	111.815	109.454	114.39	111.886	1.66923		1.5	103.301	104.375	105.877	104.518	0.906153
2	144.221	147.011	146.368	145.867	1.09692		2	137.3	140.144	138.856	138.767	0.977692
2.5	169.331	167.4	165.254	167.328	1.38308		2.5	169.331	167.4	165.254	167.328	1.38308

## Sheet: Fig.4f
Immersion time(Day)	Permeance (L m-2 h-1 bar-1)
0.02	80.956
0.5	80.4807
1	75.5124
1.5	79.9978
2	84.773
2.5	72.6365
3	80.1051
3.5	77.2615
4	84.4189
4.5	77.9375
5	76.3064
5.5	80.4807
6	79.7188
6.5	79.2467
7	80.4807

## Sheet: Fig.S2
144 h			120 h			96 h			72 h			60 h			48 h			24 h			12 h			6 h
2θ(°)	Intensity		2θ(°)	Intensity		2θ(°)	Intensity		2θ(°)	Intensity		2θ(°)	Intensity		2θ(°)	Intensity		2θ(°)	Intensity		2θ(°)	Intensity		2θ(°)	Intensity
2	1716.17		2	1513.19		2	1314.87		2	2420.97		2	3696.14		2	1274.11		2	748.372		2	302.489		2	77.4358
2.02	1715		2.02	1511.25		2.02	1313.08		2.02	2411.9		2.02	3688.72		2.02	1272.12		2.02	743.527		2.02	300.03		2.02	74.5174
2.04	1713.94		2.04	1509.42		2.04	1311.43		2.04	2403.09		2.04	3681.62		2.04	1270.2		2.04	738.793		2.04	297.623		2.04	71.6663
2.06	1713		2.06	1507.7		2.06	1309.93		2.06	2394.51		2.06	3674.84		2.06	1268.37		2.06	734.168		2.06	295.267		2.06	68.8823
2.08	1712.19		2.08	1506.09		2.08	1308.56		2.08	2386.18		2.08	3668.39		2.08	1266.62		2.08	729.653		2.08	292.962		2.08	66.1655
2.1	1711.49		2.1	1504.58		2.1	1307.34		2.1	2378.09		2.1	3662.25		2.1	1264.96		2.1	725.249		2.1	290.709		2.1	63.5158
2.12	1710.91		2.12	1503.18		2.12	1306.26		2.12	2370.25		2.12	3656.44		2.12	1263.38		2.12	720.954		2.12	288.507		2.12	60.9334
2.14	1710.45		2.14	1501.89		2.14	1305.32		2.14	2362.64		2.14	3650.95		2.14	1261.89		2.14	716.769		2.14	286.357		2.14	58.4181
2.16	1710.11		2.16	1500.7		2.16	1304.53		2.16	2355.29		2.16	3645.78		2.16	1260.47		2.16	712.694		2.16	284.258		2.16	55.9701
2.18	1709.88		2.18	1499.62		2.18	1303.88		2.18	2348.17		2.18	3640.94		2.18	1259.15		2.18	708.729		2.18	282.21		2.18	53.5892
2.2	1709.78		2.2	1498.65		2.2	1303.36		2.2	2341.3		2.2	3636.41		2.2	1257.9		2.2	704.875		2.2	280.214		2.2	51.2755
2.22	1709.79		2.22	1497.78		2.22	1302.99		2.22	2334.67		2.22	3632.21		2.22	1256.74		2.22	701.13		2.22	278.27		2.22	49.029
2.24	1709.93		2.24	1497.02		2.24	1302.77		2.24	2328.29		2.24	3628.33		2.24	1255.67		2.24	697.494		2.24	276.377		2.24	46.8497
2.26	1710.18		2.26	1496.37		2.26	1302.68		2.26	2322.15		2.26	3624.78		2.26	1254.67		2.26	693.969		2.26	274.535		2.26	44.7375
2.28	1710.55		2.28	1495.82		2.28	1302.74		2.28	2316.25		2.28	3621.54		2.28	1253.77		2.28	690.554		2.28	272.745		2.28	42.6926
2.3	1711.04		2.3	1495.38		2.3	1302.94		2.3	2310.6		2.3	3618.63		2.3	1252.94		2.3	687.249		2.3	271.006		2.3	40.7148
2.32	1711.65		2.32	1495.05		2.32	1303.28		2.32	2305.19		2.32	3616.04		2.32	1252.2		2.32	684.054		2.32	269.319		2.32	38.8043
2.34	1712.38		2.34	1494.83		2.34	1303.76		2.34	2300.02		2.34	3613.77		2.34	1251.54		2.34	680.968		2.34	267.683		2.34	36.9609
2.36	1713.23		2.36	1494.71		2.36	1304.39		2.36	2295.1		2.36	3611.83		2.36	1250.97		2.36	677.993		2.36	266.099		2.36	35.1847
2.38	1714.19		2.38	1494.7		2.38	1305.15		2.38	2290.42		2.38	3610.2		2.38	1250.48		2.38	675.128		2.38	264.566		2.38	33.4757
2.4	1715.28		2.4	1494.79		2.4	1306.06		2.4	2285.98		2.4	3608.9		2.4	1250.07		2.4	672.372		2.4	263.085		2.4	31.8338
2.42	1716.48		2.42	1494.99		2.42	1307.11		2.42	2281.79		2.42	3607.92		2.42	1249.75		2.42	669.727		2.42	261.655		2.42	30.2592
2.44	1717.81		2.44	1495.3		2.44	1308.31		2.44	2277.84		2.44	3607.26		2.44	1249.51		2.44	667.191		2.44	260.276		2.44	28.7517
2.46	1719.25		2.46	1495.72		2.46	1309.64		2.46	2274.14		2.46	3606.93		2.46	1249.36		2.46	664.765		2.46	258.949		2.46	27.3115
2.48	1720.81		2.48	1496.24		2.48	1311.12		2.48	2270.68		2.48	3606.92		2.48	1249.29		2.48	662.45		2.48	257.674		2.48	25.9384
2.5	1722.49		2.5	1496.87		2.5	1312.74		2.5	2267.46		2.5	3607.22		2.5	1249.3		2.5	660.244		2.5	256.449		2.5	24.6325
2.52	1723.47		2.52	1497.54		2.52	1313.52		2.52	2264.83		2.52	3606.54		2.52	1249.81		2.52	658.947		2.52	255.416		2.52	23.8557
2.54	1725.64		2.54	1498.5		2.54	1316.12		2.54	2261.79		2.54	3607.36		2.54	1250.64		2.54	656.95		2.54	255.479		2.54	22.5538
2.56	1727.9		2.56	1498.2		2.56	1317.55		2.56	2259.36		2.56	3608.35		2.56	1250.56		2.56	654.903		2.56	254.45		2.56	20.7566
2.58	1730.73		2.58	1499.2		2.58	1319.65		2.58	2257.07		2.58	3611.13		2.58	1251.42		2.58	654.651		2.58	254.161		2.58	20.4092
2.6	1732.2		2.6	1499.94		2.6	1322.01		2.6	2254.73		2.6	3612.38		2.6	1251.05		2.6	653.429		2.6	253.163		2.6	19.4135
2.62	1734.01		2.62	1501.1		2.62	1324.21		2.62	2252.35		2.62	3615.07		2.62	1251.38		2.62	651.589		2.62	252.841		2.62	18.3585
2.64	1736.88		2.64	1501.55		2.64	1326.34		2.64	2250.64		2.64	3617.39		2.64	1252.76		2.64	650.063		2.64	251.91		2.64	17.917
2.66	1738.43		2.66	1503.64		2.66	1328.3		2.66	2249.69		2.66	3620.3		2.66	1252.3		2.66	648.551		2.66	251.373		2.66	16.7068
2.68	1741.49		2.68	1505.7		2.68	1331.28		2.68	2249.97		2.68	3622.11		2.68	1254.04		2.68	646.997		2.68	250.488		2.68	16.3477
2.7	1745.06		2.7	1507.06		2.7	1333.72		2.7	2247.6		2.7	3626.81		2.7	1253.7		2.7	645.856		2.7	249.776		2.7	15.927
2.72	1747.65		2.72	1509.37		2.72	1336.36		2.72	2248.02		2.72	3631.07		2.72	1254.18		2.72	644.633		2.72	248.563		2.72	14.8217
2.74	1750.65		2.74	1511.63		2.74	1340.96		2.74	2248.87		2.74	3636.23		2.74	1255.14		2.74	643.412		2.74	246.868		2.74	13.637
2.76	1753.67		2.76	1514.1		2.76	1343.92		2.76	2249.49		2.76	3640.8		2.76	1256.89		2.76	643.242		2.76	246.451		2.76	13.4841
2.78	1756.79		2.78	1516.82		2.78	1348.83		2.78	2251.55		2.78	3644.84		2.78	1258.06		2.78	643.706		2.78	246.046		2.78	13.8312
2.8	1760.13		2.8	1520.37		2.8	1352.85		2.8	2252.81		2.8	3651.27		2.8	1259.44		2.8	642.421		2.8	245.609		2.8	13.2332
2.82	1764.11		2.82	1524.63		2.82	1357.14		2.82	2252.52		2.82	3656.46		2.82	1260.33		2.82	641.742		2.82	245.38		2.82	12.2988
2.84	1768		2.84	1527.85		2.84	1362.08		2.84	2252.36		2.84	3661.89		2.84	1260.89		2.84	640.913		2.84	244.804		2.84	11.5457
2.86	1773.52		2.86	1530.36		2.86	1366.52		2.86	2255.2		2.86	3670.67		2.86	1262.76		2.86	639.755		2.86	243.368		2.86	11.3852
2.88	1779.74		2.88	1534.17		2.88	1371.89		2.88	2256.51		2.88	3676.59		2.88	1264.83		2.88	639.168		2.88	242.524		2.88	12.044
2.9	1786.52		2.9	1537.27		2.9	1378.54		2.9	2259.56		2.9	3683.18		2.9	1266.18		2.9	638.747		2.9	241.762		2.9	11.7569
2.92	1793.32		2.92	1540.78		2.92	1385.16		2.92	2262.64		2.92	3692.87		2.92	1267.54		2.92	638.393		2.92	240.973		2.92	11.2198
2.94	1800.42		2.94	1544.73		2.94	1391.84		2.94	2264.99		2.94	3702.31		2.94	1269.08		2.94	638.204		2.94	240.431		2.94	10.8953
2.96	1806.94		2.96	1549.65		2.96	1398.38		2.96	2266.36		2.96	3711.26		2.96	1271.09		2.96	638.102		2.96	239.974		2.96	10.7779
2.98	1814.47		2.98	1552.91		2.98	1405.72		2.98	2270.68		2.98	3723.15		2.98	1272.31		2.98	637.11		2.98	239.372		2.98	10.955
3	1823.04		3	1557.08		3	1413.06		3	2273.8		3	3733.36		3	1275.09		3	636.335		3	239.072		3	10.9337
3.02	1829.07		3.02	1561.5		3.02	1420.57		3.02	2278.02		3.02	3742.89		3.02	1278.08		3.02	636.479		3.02	238.05		3.02	10.4916
3.04	1837.01		3.04	1566.28		3.04	1427.23		3.04	2284.19		3.04	3754.5		3.04	1281.26		3.04	636.15		3.04	237.565		3.04	10.0799
3.06	1844.32		3.06	1570.49		3.06	1433.56		3.06	2289.34		3.06	3764.12		3.06	1282.6		3.06	635.69		3.06	236.994		3.06	9.4648
3.08	1852.27		3.08	1573.69		3.08	1440.61		3.08	2293.58		3.08	3776.53		3.08	1285.26		3.08	635.49		3.08	236.895		3.08	9.10228
3.1	1861.24		3.1	1578.25		3.1	1447.05		3.1	2299.85		3.1	3787.57		3.1	1288.05		3.1	636.426		3.1	236.542		3.1	8.53939
3.12	1869.92		3.12	1581.52		3.12	1453.74		3.12	2305.88		3.12	3800.82		3.12	1290.65		3.12	637.182		3.12	236.167		3.12	7.8244
3.14	1877.86		3.14	1585.55		3.14	1460.25		3.14	2313.76		3.14	3814.02		3.14	1294.34		3.14	637.271		3.14	235.834		3.14	7.59848
3.16	1886.03		3.16	1588.1		3.16	1465.69		3.16	2320.55		3.16	3824.68		3.16	1296.31		3.16	637.443		3.16	235.266		3.16	6.81024
3.18	1894.51		3.18	1590.02		3.18	1469.93		3.18	2324.85		3.18	3837.59		3.18	1299.84		3.18	637.552		3.18	234.949		3.18	5.96452
3.2	1901.81		3.2	1592.43		3.2	1475.12		3.2	2332.09		3.2	3848.77		3.2	1303.37		3.2	638.432		3.2	234.456		3.2	5.95795
3.22	1910.39		3.22	1594.62		3.22	1480.01		3.22	2340.01		3.22	3860.63		3.22	1306.16		3.22	638.611		3.22	233.781		3.22	5.83056
3.24	1917.62		3.24	1596.29		3.24	1484.11		3.24	2346.05		3.24	3869.38		3.24	1309.69		3.24	639.154		3.24	233.551		3.24	5.70394
3.26	1924.38		3.26	1597.45		3.26	1487.49		3.26	2351.91		3.26	3879.94		3.26	1312.28		3.26	638.721		3.26	233.228		3.26	5.54895
3.28	1932.02		3.28	1598.21		3.28	1490.03		3.28	2358.64		3.28	3890.64		3.28	1314.7		3.28	638.722		3.28	233.639		3.28	4.65636
3.3	1937.63		3.3	1599.74		3.3	1491.04		3.3	2363.89		3.3	3899.77		3.3	1316.95		3.3	639.626		3.3	233.475		3.3	3.89527
3.32	1943.25		3.32	1599.55		3.32	1491.97		3.32	2369.03		3.32	3907.7		3.32	1319.15		3.32	640.71		3.32	233.666		3.32	3.16568
3.34	1947.91		3.34	1599.44		3.34	1491.58		3.34	2374.71		3.34	3914.28		3.34	1322.33		3.34	641.889		3.34	233.49		3.34	3.21863
3.36	1952.16		3.36	1598.21		3.36	1490.13		3.36	2379.53		3.36	3919.39		3.36	1325.12		3.36	641.832		3.36	233.546		3.36	2.18262
3.38	1955.65		3.38	1596.92		3.38	1488.43		3.38	2382.19		3.38	3924.18		3.38	1328.13		3.38	641.771		3.38	232.98		3.38	1.88857
3.4	1958.29		3.4	1595.57		3.4	1485.26		3.4	2384.8		3.4	3926.74		3.4	1330.1		3.4	642.301		3.4	232.996		3.4	1.54387
3.42	1959.78		3.42	1593.54		3.42	1482.41		3.42	2386.87		3.42	3929.59		3.42	1333.05		3.42	643.01		3.42	232.914		3.42	1.03188
3.44	1960.07		3.44	1591.76		3.44	1477.26		3.44	2389.16		3.44	3930.9		3.44	1334.92		3.44	643.488		3.44	233.028		3.44	0.72913
3.46	1959.14		3.46	1589.12		3.46	1473.1		3.46	2390.01		3.46	3930.17		3.46	1336.71		3.46	643.646		3.46	232.853		3.46	0.64684
3.48	1958.83		3.48	1584.53		3.48	1467.22		3.48	2390.68		3.48	3926.91		3.48	1339.24		3.48	643.936		3.48	232.392		3.48	0.22004
3.5	1956.86		3.5	1581.72		3.5	1461.33		3.5	2389.06		3.5	3922.46		3.5	1341.52		3.5	643.33		3.5	232.288		3.5	0.05238
3.52	1953.32		3.52	1577.8		3.52	1454.73		3.52	2387.57		3.52	3916.3		3.52	1343.31		3.52	643.325		3.52	231.893		3.52	-0.5316
3.54	1948.57		3.54	1573.62		3.54	1447.72		3.54	2384.44		3.54	3910.24		3.54	1345.02		3.54	644.076		3.54	232.737		3.54	-1.51275
3.56	1943.47		3.56	1569.31		3.56	1439.69		3.56	2381.19		3.56	3903.44		3.56	1345.52		3.56	643.58		3.56	232.496		3.56	-1.82624
3.58	1937.77		3.58	1565.94		3.58	1432.31		3.58	2377.65		3.58	3895.32		3.58	1346.18		3.58	643.118		3.58	232.848		3.58	-2.14131
3.6	1930.04		3.6	1562.24		3.6	1423.39		3.6	2372.35		3.6	3885.4		3.6	1345.81		3.6	642.225		3.6	232.231		3.6	-2.62241
3.62	1923.23		3.62	1558.05		3.62	1414.27		3.62	2366.15		3.62	3873.6		3.62	1345.01		3.62	641.77		3.62	232.352		3.62	-2.93607
3.64	1915.09		3.64	1553.02		3.64	1404.78		3.64	2359.9		3.64	3861.15		3.64	1344.04		3.64	640.497		3.64	232.264		3.64	-2.87018
3.66	1905.57		3.66	1549.16		3.66	1395.85		3.66	2353.56		3.66	3847		3.66	1341.67		3.66	640.009		3.66	232.08		3.66	-3.34564
3.68	1896.66		3.68	1544.53		3.68	1386.83		3.68	2345.11		3.68	3833.94		3.68	1340.52		3.68	640.107		3.68	231.84		3.68	-3.33794
3.7	1886.83		3.7	1539.87		3.7	1377.75		3.7	2335.88		3.7	3819.97		3.7	1338		3.7	640.442		3.7	231.486		3.7	-3.45855
3.72	1875.45		3.72	1536.6		3.72	1369.1		3.72	2328.24		3.72	3803.58		3.72	1336.42		3.72	639.032		3.72	231.577		3.72	-4.05949
3.74	1865.48		3.74	1532.21		3.74	1360.94		3.74	2319.3		3.74	3786.28		3.74	1334.03		3.74	638.285		3.74	231.66		3.74	-4.71849
3.76	1855.24		3.76	1528.58		3.76	1351.94		3.76	2308.03		3.76	3768.93		3.76	1331.61		3.76	637.364		3.76	231.709		3.76	-4.81722
3.78	1844.89		3.78	1523.72		3.78	1344.3		3.78	2297.82		3.78	3751.69		3.78	1327.81		3.78	636.135		3.78	231.985		3.78	-4.78499
3.8	1834.89		3.8	1519.56		3.8	1335.19		3.8	2286.7		3.8	3734.01		3.8	1324.12		3.8	634.353		3.8	231.166		3.8	-5.01822
3.82	1824.73		3.82	1515.24		3.82	1327.7		3.82	2275.65		3.82	3715.69		3.82	1320.68		3.82	633.576		3.82	230.36		3.82	-4.8922
3.84	1814.46		3.84	1510.14		3.84	1321.21		3.84	2265.34		3.84	3699.22		3.84	1316.28		3.84	632.076		3.84	229.927		3.84	-4.7001
3.86	1806.16		3.86	1506.15		3.86	1313.93		3.86	2255.78		3.86	3682.19		3.86	1313.25		3.86	630.521		3.86	229.005		3.86	-4.63518
3.88	1796.54		3.88	1503.24		3.88	1307.94		3.88	2243.89		3.88	3662.63		3.88	1308.15		3.88	629.062		3.88	229.137		3.88	-4.86873
3.9	1787.83		3.9	1499.92		3.9	1303.11		3.9	2233.58		3.9	3646.18		3.9	1303.38		3.9	627.565		3.9	228.646		3.9	-5.51794
3.92	1778.9		3.92	1497.39		3.92	1297.47		3.92	2223.1		3.92	3630.87		3.92	1299.4		3.92	625.704		3.92	228.439		3.92	-5.38013
3.94	1769.04		3.94	1494.96		3.94	1292.45		3.94	2211.05		3.94	3614.14		3.94	1295.11		3.94	623.254		3.94	228.126		3.94	-5.21402
3.96	1760.24		3.96	1492.1		3.96	1287.65		3.96	2201.28		3.96	3598.99		3.96	1290.54		3.96	620.584		3.96	227.375		3.96	-5.18425
3.98	1752.57		3.98	1489.11		3.98	1284.11		3.98	2194.12		3.98	3584.24		3.98	1285.73		3.98	618.54		3.98	226.927		3.98	-5.25864
4	1745.19		4	1487.67		4	1280.05		4	2184.68		4	3567.86		4	1281.6		4	617.158		4	226.359		4	-5.52952
4.02	1736.43		4.02	1486.62		4.02	1277.23		4.02	2175.87		4.02	3554.56		4.02	1276.24		4.02	615.773		4.02	225.888		4.02	-5.3853
4.04	1729.8		4.04	1484.49		4.04	1272.95		4.04	2166.64		4.04	3541.11		4.04	1271.43		4.04	613.503		4.04	225.19		4.04	-5.31893
4.06	1723.27		4.06	1482.64		4.06	1270.07		4.06	2158.57		4.06	3528.26		4.06	1265.89		4.06	612.438		4.06	224.668		4.06	-5.38029
4.08	1718.73		4.08	1481.57		4.08	1267.91		4.08	2151.4		4.08	3517.3		4.08	1262.03		4.08	610.942		4.08	224.175		4.08	-5.66766
4.1	1714.55		4.1	1481.26		4.1	1266.01		4.1	2143.56		4.1	3506.72		4.1	1258.7		4.1	608.878		4.1	223.663		4.1	-5.82477
4.12	1709.15		4.12	1479.69		4.12	1264.98		4.12	2137.22		4.12	3496.96		4.12	1254.24		4.12	606.823		4.12	222.767		4.12	-5.64225
4.14	1704.67		4.14	1478.76		4.14	1262.64		4.14	2130.92		4.14	3487.5		4.14	1250.21		4.14	604.396		4.14	221.953		4.14	-5.81548
4.16	1700.77		4.16	1476.81		4.16	1262.05		4.16	2124.2		4.16	3477.47		4.16	1245.04		4.16	602.24		4.16	221.422		4.16	-6.16459
4.18	1697.34		4.18	1475.78		4.18	1260.22		4.18	2118.48		4.18	3469.54		4.18	1241.95		4.18	599.938		4.18	221.282		4.18	-5.8382
4.2	1693.28		4.2	1474.98		4.2	1260.22		4.2	2113.65		4.2	3462.01		4.2	1238.19		4.2	598.984		4.2	220.711		4.2	-5.9874
4.22	1691.42		4.22	1474.04		4.22	1259.09		4.22	2109.84		4.22	3455.74		4.22	1234.39		4.22	597.506		4.22	220.081		4.22	-6.31046
4.24	1688.27		4.24	1473.44		4.24	1257.66		4.24	2105.29		4.24	3449.02		4.24	1230.98		4.24	595.481		4.24	219.642		4.24	-6.91684
4.26	1685.69		4.26	1473.31		4.26	1256.28		4.26	2099.94		4.26	3443.09		4.26	1226.77		4.26	593.708		4.26	219.434		4.26	-6.8411
4.28	1684.15		4.28	1472.84		4.28	1255.67		4.28	2096.84		4.28	3436.82		4.28	1224.11		4.28	592.358		4.28	219.295		4.28	-7.30629
4.3	1682.53		4.3	1472.84		4.3	1254.67		4.3	2093.86		4.3	3430.77		4.3	1221.29		4.3	590.974		4.3	218.824		4.3	-7.64397
4.32	1681.56		4.32	1471.81		4.32	1253.12		4.32	2090.71		4.32	3425.39		4.32	1218.62		4.32	589.411		4.32	218.306		4.32	-7.97881
4.34	1679.53		4.34	1471.06		4.34	1251.57		4.34	2088.08		4.34	3421.03		4.34	1216.3		4.34	587.762		4.34	217.599		4.34	-7.90407
4.36	1678.07		4.36	1470.94		4.36	1250.26		4.36	2084.53		4.36	3416.17		4.36	1213.51		4.36	585.118		4.36	216.824		4.36	-8.34378
4.38	1676.3		4.38	1470.43		4.38	1248.87		4.38	2080.73		4.38	3410.88		4.38	1212.02		4.38	583.489		4.38	216.343		4.38	-8.30054
4.4	1674.81		4.4	1469.82		4.4	1248.39		4.4	2078.77		4.4	3405.96		4.4	1208.96		4.4	581.907		4.4	216.008		4.4	-8.88155
4.42	1674.25		4.42	1469.51		4.42	1248.78		4.42	2077.5		4.42	3401.81		4.42	1207.34		4.42	579.866		4.42	216.143		4.42	-9.21748
4.44	1674.29		4.44	1469.36		4.44	1247.27		4.44	2075.17		4.44	3397		4.44	1204.72		4.44	578.355		4.44	215.857		4.44	-9.82282
4.46	1672.35		4.46	1468.44		4.46	1247.31		4.46	2072.72		4.46	3392.14		4.46	1202.97		4.46	577.124		4.46	215.38		4.46	-10.5575
4.48	1671.2		4.48	1467.7		4.48	1246.56		4.48	2070.59		4.48	3388.61		4.48	1201.39		4.48	575.674		4.48	214.979		4.48	-10.9857
4.5	1670.09		4.5	1468.5		4.5	1246.08		4.5	2068.67		4.5	3384.46		4.5	1200.11		4.5	574.081		4.5	215.01		4.5	-11.2122
4.52	1668.86		4.52	1468.04		4.52	1245.8		4.52	2065.75		4.52	3381.99		4.52	1198.88		4.52	572.655		4.52	215.237		4.52	-11.8795
4.54	1667.16		4.54	1468.45		4.54	1246.01		4.54	2063.15		4.54	3379.95		4.54	1196.8		4.54	571.211		4.54	215.401		4.54	-12.2894
4.56	1666.49		4.56	1468.52		4.56	1246.08		4.56	2060.43		4.56	3377.58		4.56	1194.91		4.56	570.111		4.56	214.563		4.56	-12.1681
4.58	1665.43		4.58	1468.5		4.58	1245.06		4.58	2058.86		4.58	3375.81		4.58	1193.04		4.58	569.286		4.58	213.897		4.58	-12.6599
4.6	1664.46		4.6	1468.32		4.6	1244.06		4.6	2056.42		4.6	3372.79		4.6	1191.6		4.6	567.971		4.6	213.309		4.6	-13.3232
4.62	1664.61		4.62	1467.79		4.62	1244.03		4.62	2053.94		4.62	3370.2		4.62	1189.71		4.62	566.863		4.62	213.233		4.62	-13.6972
4.64	1663.29		4.64	1467.41		4.64	1244.07		4.64	2052.81		4.64	3367.81		4.64	1188.87		4.64	565.812		4.64	213.018		4.64	-14.2336
4.66	1661.27		4.66	1467.67		4.66	1243.99		4.66	2051.23		4.66	3365.97		4.66	1187.49		4.66	565.429		4.66	212.75		4.66	-14.8169
4.68	1661.32		4.68	1467.54		4.68	1243.63		4.68	2049.51		4.68	3363.99		4.68	1186.54		4.68	564.627		4.68	212.683		4.68	-15.3947
4.7	1661.01		4.7	1467.76		4.7	1243.98		4.7	2047.04		4.7	3360.87		4.7	1184.8		4.7	563.793		4.7	212.163		4.7	-15.8512
4.72	1660.31		4.72	1467.68		4.72	1244.09		4.72	2045.81		4.72	3359.39		4.72	1183.43		4.72	562.716		4.72	212.072		4.72	-16.0454
4.74	1660.67		4.74	1467.16		4.74	1244.13		4.74	2044.55		4.74	3356.77		4.74	1182.33		4.74	562.497		4.74	211.693		4.74	-16.3761
4.76	1660.41		4.76	1466.86		4.76	1243.72		4.76	2042.07		4.76	3355.72		4.76	1181.34		4.76	562.22		4.76	210.963		4.76	-15.8734
4.78	1660.7		4.78	1466.5		4.78	1244.86		4.78	2041.19		4.78	3354.49		4.78	1179.9		4.78	562.027		4.78	211.184		4.78	-15.7841
4.8	1659.88		4.8	1466.39		4.8	1244.55		4.8	2039.49		4.8	3351.99		4.8	1179.24		4.8	561.78		4.8	210.719		4.8	-16.1947
4.82	1659.42		4.82	1466.18		4.82	1244.68		4.82	2038.14		4.82	3350.88		4.82	1177.82		4.82	560.877		4.82	210.896		4.82	-16.0378
4.84	1659.72		4.84	1464.93		4.84	1244.79		4.84	2037.08		4.84	3348.45		4.84	1176.33		4.84	560.025		4.84	211.047		4.84	-16.6432
4.86	1660.71		4.86	1465.33		4.86	1244.37		4.86	2035.47		4.86	3346.88		4.86	1176.17		4.86	559.012		4.86	210.814		4.86	-17.3925
4.88	1660.56		4.88	1465.8		4.88	1244.56		4.88	2033.41		4.88	3345.59		4.88	1174.79		4.88	558.583		4.88	211.132		4.88	-17.2448
4.9	1661.09		4.9	1465.8		4.9	1245.92		4.9	2032.07		4.9	3344.73		4.9	1173.82		4.9	558.15		4.9	211.042		4.9	-17.3538
4.92	1661.61		4.92	1465.63		4.92	1245.62		4.92	2031.48		4.92	3342.65		4.92	1172.67		4.92	557.909		4.92	210.707		4.92	-17.1259
4.94	1661.4		4.94	1466.07		4.94	1246.03		4.94	2030.32		4.94	3340.8		4.94	1171.36		4.94	557.528		4.94	210.271		4.94	-16.9545
4.96	1661.22		4.96	1466.24		4.96	1246.01		4.96	2030.04		4.96	3339.74		4.96	1170.28		4.96	557.592		4.96	210.045		4.96	-16.8298
4.98	1661.22		4.98	1466.76		4.98	1246.92		4.98	2028.63		4.98	3338.99		4.98	1169.96		4.98	557.223		4.98	209.978		4.98	-17.0635
5	1660.57		5	1466.96		5	1247.76		5	2027.17		5	3338.57		5	1169.3		5	556.808		5	209.82		5	-17.0485
5.02	1660.7		5.02	1467.4		5.02	1249.07		5.02	2026.59		5.02	3337.32		5.02	1168.56		5.02	556.443		5.02	209.66		5.02	-16.6708
5.04	1660.75		5.04	1467.08		5.04	1249.58		5.04	2026.62		5.04	3335.8		5.04	1168.03		5.04	556.476		5.04	209.273		5.04	-16.5431
5.06	1661.08		5.06	1467.6		5.06	1251.03		5.06	2026.62		5.06	3335.56		5.06	1167.79		5.06	555.415		5.06	209.178		5.06	-16.3894
5.08	1661.23		5.08	1468.59		5.08	1252.43		5.08	2026.16		5.08	3335.49		5.08	1167.21		5.08	554.528		5.08	208.593		5.08	-16.3294
5.1	1660.92		5.1	1468.72		5.1	1253.28		5.1	2025.76		5.1	3334.79		5.1	1166.52		5.1	554.184		5.1	208.741		5.1	-16.1857
5.12	1660.69		5.12	1469.47		5.12	1253.5		5.12	2025.68		5.12	3333.24		5.12	1165.38		5.12	554.195		5.12	208.371		5.12	-16.0413
5.14	1661.46		5.14	1469.57		5.14	1254.38		5.14	2025.38		5.14	3333.41		5.14	1165.14		5.14	553.981		5.14	208.643		5.14	-16.2475
5.16	1661.8		5.16	1469.72		5.16	1256.17		5.16	2024.72		5.16	3333.08		5.16	1164.55		5.16	553.843		5.16	208.313		5.16	-16.2655
5.18	1662.31		5.18	1470.66		5.18	1256.56		5.18	2023.86		5.18	3333.66		5.18	1164.48		5.18	553.599		5.18	207.796		5.18	-16.4883
5.2	1663.62		5.2	1471.37		5.2	1258		5.2	2023.21		5.2	3334.43		5.2	1163.81		5.2	553.986		5.2	207.491		5.2	-16.9792
5.22	1663.88		5.22	1472.13		5.22	1258.43		5.22	2023.66		5.22	3334.21		5.22	1162.76		5.22	553.506		5.22	207.55		5.22	-17.2196
5.24	1664.18		5.24	1473.14		5.24	1258.46		5.24	2023.77		5.24	3333.81		5.24	1161.26		5.24	553.115		5.24	207.444		5.24	-17.0193
5.26	1665.25		5.26	1473.8		5.26	1259.78		5.26	2024.25		5.26	3333.24		5.26	1160.01		5.26	552.692		5.26	207.371		5.26	-16.6771
5.28	1666.99		5.28	1474.87		5.28	1261.22		5.28	2024.74		5.28	3333.93		5.28	1159.63		5.28	552.21		5.28	207.118		5.28	-16.6771
5.3	1669.05		5.3	1475.57		5.3	1262.03		5.3	2024.02		5.3	3334.62		5.3	1158.42		5.3	551.723		5.3	207.063		5.3	-16.8668
5.32	1670.11		5.32	1476.35		5.32	1262.46		5.32	2023.74		5.32	3334.29		5.32	1157.59		5.32	551.082		5.32	206.962		5.32	-16.9482
5.34	1670.78		5.34	1477.52		5.34	1264.17		5.34	2023.66		5.34	3334.62		5.34	1157.22		5.34	550.935		5.34	207.116		5.34	-17.0612
5.36	1672.08		5.36	1478.62		5.36	1265.07		5.36	2023.86		5.36	3334.38		5.36	1156.82		5.36	550.409		5.36	207.401		5.36	-16.8613
5.38	1673.68		5.38	1478.76		5.38	1266.59		5.38	2023.71		5.38	3334.44		5.38	1156.51		5.38	549.667		5.38	207.337		5.38	-16.8588
5.4	1676		5.4	1479.97		5.4	1268.72		5.4	2023.63		5.4	3335.28		5.4	1155.74		5.4	549.371		5.4	207.451		5.4	-16.6495
5.42	1677.84		5.42	1480.87		5.42	1270.4		5.42	2023.39		5.42	3335.58		5.42	1155.02		5.42	549.238		5.42	207.356		5.42	-16.5034
5.44	1679.41		5.44	1482.56		5.44	1271.92		5.44	2023.53		5.44	3335.13		5.44	1154.15		5.44	549.572		5.44	207.207		5.44	-16.2753
5.46	1680.72		5.46	1483.57		5.46	1273.42		5.46	2024.22		5.46	3336.23		5.46	1153.58		5.46	549.214		5.46	207.164		5.46	-16.2979
5.48	1683.58		5.48	1485.88		5.48	1275.25		5.48	2024.29		5.48	3337.15		5.48	1152.49		5.48	549.152		5.48	207.006		5.48	-16.2566
5.5	1685.92		5.5	1487.2		5.5	1277.25		5.5	2024.3		5.5	3337.75		5.5	1152.57		5.5	549.023		5.5	206.813		5.5	-16.5688
5.52	1687.52		5.52	1488.94		5.52	1279.36		5.52	2024.31		5.52	3338.22		5.52	1151.73		5.52	548.778		5.52	206.518		5.52	-16.2828
5.54	1688.93		5.54	1490.34		5.54	1280.49		5.54	2024.87		5.54	3339.17		5.54	1150.92		5.54	549.069		5.54	206.15		5.54	-16.4241
5.56	1690.93		5.56	1491.83		5.56	1281.61		5.56	2025.27		5.56	3339.93		5.56	1149.69		5.56	548.543		5.56	205.895		5.56	-16.5277
5.58	1693.29		5.58	1493.21		5.58	1283.02		5.58	2026.19		5.58	3341.07		5.58	1149.08		5.58	547.945		5.58	205.911		5.58	-16.7088
5.6	1695.21		5.6	1494.45		5.6	1284.51		5.6	2026.44		5.6	3341.69		5.6	1148.89		5.6	547.679		5.6	206.399		5.6	-16.6164
5.62	1696.65		5.62	1495.81		5.62	1286.54		5.62	2026.46		5.62	3342.29		5.62	1148.35		5.62	547.806		5.62	206.229		5.62	-16.173
5.64	1697.42		5.64	1497.02		5.64	1287.48		5.64	2027.7		5.64	3342.97		5.64	1148.37		5.64	547.914		5.64	206.081		5.64	-16.2604
5.66	1698.93		5.66	1498.24		5.66	1288.32		5.66	2028.3		5.66	3343.2		5.66	1148.64		5.66	547.694		5.66	206.279		5.66	-16.3742
5.68	1702.19		5.68	1499.3		5.68	1289.99		5.68	2029.61		5.68	3343.43		5.68	1148.34		5.68	547.596		5.68	206.344		5.68	-16.0099
5.7	1703.81		5.7	1500.09		5.7	1291.93		5.7	2030.01		5.7	3344.64		5.7	1147.9		5.7	547.8		5.7	206.223		5.7	-15.3797
5.72	1704.49		5.72	1501		5.72	1292.84		5.72	2031.3		5.72	3345.27		5.72	1148.4		5.72	547.586		5.72	206.481		5.72	-15.2309
5.74	1705.17		5.74	1502.04		5.74	1293.47		5.74	2031.98		5.74	3345.16		5.74	1148.9		5.74	546.633		5.74	206.96		5.74	-15.467
5.76	1705.64		5.76	1502.59		5.76	1293.69		5.76	2032.49		5.76	3346.58		5.76	1149.26		5.76	546.138		5.76	207.016		5.76	-15.706
5.78	1706.07		5.78	1502.68		5.78	1294.54		5.78	2033.49		5.78	3347.53		5.78	1149.72		5.78	545.695		5.78	207.325		5.78	-16.5012
5.8	1707.43		5.8	1503.04		5.8	1294.32		5.8	2034.27		5.8	3347.51		5.8	1149.22		5.8	545.897		5.8	207.214		5.8	-16.786
5.82	1709.03		5.82	1503.54		5.82	1293.93		5.82	2034.46		5.82	3347.68		5.82	1148.66		5.82	545.754		5.82	207.556		5.82	-16.7063
5.84	1711.23		5.84	1504.27		5.84	1294.51		5.84	2034.41		5.84	3348.7		5.84	1148.8		5.84	546.165		5.84	208.03		5.84	-16.8974
5.86	1711.95		5.86	1504.78		5.86	1294.58		5.86	2034.74		5.86	3350.14		5.86	1149.11		5.86	545.894		5.86	208.16		5.86	-16.9529
5.88	1711.98		5.88	1503.96		5.88	1294.21		5.88	2035.04		5.88	3350.24		5.88	1148.53		5.88	545.876		5.88	208.035		5.88	-16.6936
5.9	1712.18		5.9	1503.76		5.9	1294.34		5.9	2035.81		5.9	3350.93		5.9	1148.32		5.9	546.176		5.9	207.527		5.9	-16.9442
5.92	1711.84		5.92	1502.9		5.92	1292.95		5.92	2036.69		5.92	3351.12		5.92	1149.26		5.92	546.528		5.92	207.249		5.92	-16.8696
5.94	1710.7		5.94	1501.78		5.94	1291.84		5.94	2037.42		5.94	3351.26		5.94	1149.73		5.94	546.058		5.94	207.33		5.94	-16.7055
5.96	1709.88		5.96	1500.39		5.96	1290.76		5.96	2036.55		5.96	3351.42		5.96	1149.85		5.96	545.988		5.96	207.09		5.96	-16.7817
5.98	1709.6		5.98	1499.91		5.98	1289.25		5.98	2036.61		5.98	3351.25		5.98	1149.98		5.98	545.787		5.98	207.08		5.98	-17.1718
6	1708.19		6	1498.58		6	1287.64		6	2036.94		6	3350.07		6	1150.06		6	545.739		6	206.892		6	-16.8539
6.02	1707.21		6.02	1497.47		6.02	1285.92		6.02	2037.78		6.02	3348.62		6.02	1150.09		6.02	545.19		6.02	206.737		6.02	-16.9823
6.04	1704.83		6.04	1495.94		6.04	1283.77		6.04	2038.24		6.04	3348.22		6.04	1150.35		6.04	545.076		6.04	206.615		6.04	-17.4412
6.06	1703.32		6.06	1494.95		6.06	1281.79		6.06	2038.52		6.06	3347.01		6.06	1150.96		6.06	544.526		6.06	206.587		6.06	-17.7277
6.08	1701.78		6.08	1493.8		6.08	1279.75		6.08	2038.77		6.08	3346.48		6.08	1150.62		6.08	544.635		6.08	206.714		6.08	-18.1266
6.1	1700.21		6.1	1491.75		6.1	1276.92		6.1	2038.49		6.1	3344.9		6.1	1150.2		6.1	544.714		6.1	206.703		6.1	-18.301
6.12	1698.7		6.12	1490.14		6.12	1274.27		6.12	2038.34		6.12	3345.18		6.12	1149.83		6.12	544.75		6.12	206.226		6.12	-18.2335
6.14	1697.24		6.14	1488.25		6.14	1272.57		6.14	2037.71		6.14	3344.35		6.14	1149.2		6.14	544.361		6.14	206.478		6.14	-18.666
6.16	1695.46		6.16	1486.79		6.16	1269.94		6.16	2036.35		6.16	3343.25		6.16	1148.94		6.16	543.867		6.16	205.971		6.16	-18.6046
6.18	1693.47		6.18	1485.25		6.18	1265.6		6.18	2036.05		6.18	3341.9		6.18	1149.06		6.18	543.249		6.18	205.812		6.18	-18.963
6.2	1692.03		6.2	1484.24		6.2	1263.07		6.2	2035.49		6.2	3339.96		6.2	1148.69		6.2	543.461		6.2	205.235		6.2	-19.0821
6.22	1688.79		6.22	1482.34		6.22	1259.8		6.22	2034.61		6.22	3337.89		6.22	1148.32		6.22	543.238		6.22	205.608		6.22	-18.6541
6.24	1686.25		6.24	1480.47		6.24	1256.88		6.24	2033.72		6.24	3336.51		6.24	1147.81		6.24	543		6.24	205.444		6.24	-18.6168
6.26	1684.19		6.26	1479.08		6.26	1253.98		6.26	2032.54		6.26	3334.52		6.26	1147.51		6.26	542.724		6.26	205.178		6.26	-18.9194
6.28	1682.71		6.28	1477.77		6.28	1251.37		6.28	2031.1		6.28	3332.35		6.28	1147.19		6.28	542.481		6.28	205.394		6.28	-19.0337
6.3	1680.4		6.3	1476.28		6.3	1248.41		6.3	2030.56		6.3	3330.37		6.3	1147.02		6.3	542.402		6.3	205.486		6.3	-19.2105
6.32	1677.95		6.32	1474.51		6.32	1245.93		6.32	2029.79		6.32	3327.6		6.32	1146.36		6.32	542.746		6.32	205.422		6.32	-19.1245
6.34	1675.88		6.34	1473.16		6.34	1244.11		6.34	2028.32		6.34	3325.54		6.34	1145.13		6.34	542.522		6.34	205.13		6.34	-18.9062
6.36	1674.35		6.36	1471.55		6.36	1242.01		6.36	2027.19		6.36	3322.85		6.36	1144.58		6.36	542.109		6.36	204.846		6.36	-18.3145
6.38	1672.22		6.38	1470.27		6.38	1239.97		6.38	2025.34		6.38	3320.19		6.38	1142.89		6.38	541.874		6.38	204.426		6.38	-18.1865
6.4	1670.55		6.4	1469.73		6.4	1237.8		6.4	2023.62		6.4	3317.03		6.4	1141.76		6.4	541.72		6.4	203.956		6.4	-17.7276
6.42	1668.57		6.42	1469.24		6.42	1235.99		6.42	2022.7		6.42	3313.45		6.42	1140.72		6.42	541.601		6.42	203.697		6.42	-17.8387
6.44	1667.13		6.44	1468.98		6.44	1234.19		6.44	2021.67		6.44	3310.13		6.44	1139.28		6.44	541.52		6.44	203.967		6.44	-17.8834
6.46	1665.2		6.46	1468		6.46	1232.61		6.46	2019.82		6.46	3308.28		6.46	1138.63		6.46	541.281		6.46	203.611		6.46	-18.1107
6.48	1663.74		6.48	1467.54		6.48	1231.87		6.48	2017.67		6.48	3305.55		6.48	1138.22		6.48	540.952		6.48	203.396		6.48	-17.9567
6.5	1661.67		6.5	1465.99		6.5	1230.01		6.5	2016.52		6.5	3302.57		6.5	1137.73		6.5	540.473		6.5	203.172		6.5	-17.9061
6.52	1659.59		6.52	1465.8		6.52	1228.03		6.52	2014.93		6.52	3299.41		6.52	1136.96		6.52	540.141		6.52	203.468		6.52	-17.592
6.54	1658.76		6.54	1464.15		6.54	1226.71		6.54	2013.05		6.54	3296.54		6.54	1135.94		6.54	539.508		6.54	203.232		6.54	-17.6762
6.56	1657.48		6.56	1464.16		6.56	1225.35		6.56	2012.09		6.56	3293.5		6.56	1135		6.56	538.342		6.56	203.351		6.56	-17.573
6.58	1656.16		6.58	1463.58		6.58	1224.12		6.58	2010.69		6.58	3291.28		6.58	1135.07		6.58	538.543		6.58	203.28		6.58	-17.2565
6.6	1653.44		6.6	1463.25		6.6	1223.2		6.6	2009.22		6.6	3288.18		6.6	1135.09		6.6	538.268		6.6	203.373		6.6	-17.3097
6.62	1651.89		6.62	1463.32		6.62	1222.11		6.62	2007.44		6.62	3285.69		6.62	1135.25		6.62	537.851		6.62	203.405		6.62	-17.1988
6.64	1650.99		6.64	1463.6		6.64	1221.12		6.64	2006.75		6.64	3283.43		6.64	1134.81		6.64	537.107		6.64	203.624		6.64	-17.1857
6.66	1650.24		6.66	1463.97		6.66	1221.34		6.66	2005.6		6.66	3280.83		6.66	1134.3		6.66	537.044		6.66	203.61		6.66	-16.896
6.68	1649.21		6.68	1464.75		6.68	1220.99		6.68	2004.45		6.68	3279.71		6.68	1133.52		6.68	536.843		6.68	203.342		6.68	-16.5998
6.7	1647.45		6.7	1464.85		6.7	1219.88		6.7	2002.16		6.7	3278.17		6.7	1133.48		6.7	536.573		6.7	203.127		6.7	-16.6611
6.72	1646.74		6.72	1464.5		6.72	1219.33		6.72	2000.52		6.72	3276.25		6.72	1133.16		6.72	536.276		6.72	203.255		6.72	-16.7514
6.74	1645.86		6.74	1464.46		6.74	1219.29		6.74	1999.3		6.74	3275.35		6.74	1132.55		6.74	536.197		6.74	203.038		6.74	-17.0629
6.76	1646.09		6.76	1464.81		6.76	1219.34		6.76	1997.94		6.76	3274.82		6.76	1131.95		6.76	536.155		6.76	202.823		6.76	-17.4833
6.78	1646.11		6.78	1465.5		6.78	1219.01		6.78	1995.99		6.78	3274.21		6.78	1131.57		6.78	536.605		6.78	202.785		6.78	-17.3422
6.8	1646.72		6.8	1466.45		6.8	1218.57		6.8	1994.47		6.8	3272.86		6.8	1130.43		6.8	536.648		6.8	202.744		6.8	-17.264
6.82	1646.26		6.82	1466.48		6.82	1218.8		6.82	1993.17		6.82	3272.2		6.82	1130.73		6.82	536.472		6.82	202.812		6.82	-17.2683
6.84	1646.02		6.84	1466.58		6.84	1219		6.84	1992.15		6.84	3271.45		6.84	1130.87		6.84	536.275		6.84	202.557		6.84	-17.3064
6.86	1645.37		6.86	1466.08		6.86	1218.49		6.86	1991.03		6.86	3270.16		6.86	1130.59		6.86	535.91		6.86	202.027		6.86	-17.7292
6.88	1644.92		6.88	1466.79		6.88	1218.5		6.88	1989.39		6.88	3269.27		6.88	1130.28		6.88	536.195		6.88	201.614		6.88	-17.7468
6.9	1644.5		6.9	1467.33		6.9	1218.15		6.9	1988.79		6.9	3268.54		6.9	1129.84		6.9	535.917		6.9	201.277		6.9	-17.7817
6.92	1644.76		6.92	1467.08		6.92	1217.71		6.92	1988.19		6.92	3267.32		6.92	1129.82		6.92	535.675		6.92	200.963		6.92	-17.8331
6.94	1643.79		6.94	1467.21		6.94	1217.86		6.94	1987.53		6.94	3266.36		6.94	1129.43		6.94	535.407		6.94	200.494		6.94	-17.8541
6.96	1643.96		6.96	1467.98		6.96	1218.42		6.96	1986.29		6.96	3265.59		6.96	1128.85		6.96	535.362		6.96	200.23		6.96	-18.1051
6.98	1643.73		6.98	1468.5		6.98	1218.01		6.98	1986.94		6.98	3264.79		6.98	1128.63		6.98	534.582		6.98	200.346		6.98	-18.4074
7	1643.58		7	1467.98		7	1218.41		7	1986.61		7	3264.42		7	1128.12		7	534.394		7	200.003		7	-18.3207
7.02	1643.16		7.02	1468.72		7.02	1218.89		7.02	1986.44		7.02	3264.43		7.02	1128.36		7.02	534.547		7.02	200.075		7.02	-18.3338
7.04	1643.1		7.04	1468.67		7.04	1219.26		7.04	1986.39		7.04	3264.53		7.04	1128.32		7.04	534.161		7.04	200.006		7.04	-18.1837
7.06	1644.22		7.06	1468.95		7.06	1219.26		7.06	1986.01		7.06	3264.14		7.06	1128.32		7.06	533.851		7.06	200.038		7.06	-17.958
7.08	1644.64		7.08	1468.64		7.08	1219.41		7.08	1985.32		7.08	3264.56		7.08	1127.29		7.08	533.279		7.08	199.624		7.08	-17.973
7.1	1644.35		7.1	1468.64		7.1	1219.58		7.1	1984.92		7.1	3264.24		7.1	1126.58		7.1	533.427		7.1	199.105		7.1	-17.8094
7.12	1644.66		7.12	1469.42		7.12	1220.31		7.12	1985.04		7.12	3265.03		7.12	1127.03		7.12	533.285		7.12	198.869		7.12	-17.7933
7.14	1645.11		7.14	1469.82		7.14	1220.55		7.14	1984.55		7.14	3264.42		7.14	1127.13		7.14	532.761		7.14	199.005		7.14	-17.8709
7.16	1645.22		7.16	1469.5		7.16	1220.17		7.16	1984.33		7.16	3264.77		7.16	1127.52		7.16	532.473		7.16	198.197		7.16	-17.6904
7.18	1645.39		7.18	1469.31		7.18	1219.85		7.18	1984.48		7.18	3264.64		7.18	1127.73		7.18	532.994		7.18	197.845		7.18	-18.0196
7.2	1645.58		7.2	1469.23		7.2	1221.25		7.2	1984.97		7.2	3264.96		7.2	1127.1		7.2	533.147		7.2	197.694		7.2	-18.2291
7.22	1645.75		7.22	1468.71		7.22	1221.5		7.22	1984.97		7.22	3265.06		7.22	1127.06		7.22	532.438		7.22	198.016		7.22	-18.421
7.24	1645.78		7.24	1468.97		7.24	1221.93		7.24	1984.49		7.24	3265.22		7.24	1127.11		7.24	531.874		7.24	197.531		7.24	-18.8076
7.26	1647.14		7.26	1469.2		7.26	1222.45		7.26	1984.48		7.26	3265.04		7.26	1126.82		7.26	531.52		7.26	197.149		7.26	-18.4959
7.28	1647.59		7.28	1468.81		7.28	1223.41		7.28	1984.23		7.28	3264.48		7.28	1126.6		7.28	531.726		7.28	197.143		7.28	-18.0975
7.3	1647.3		7.3	1468.75		7.3	1223.17		7.3	1984.53		7.3	3264.61		7.3	1126.44		7.3	532.343		7.3	196.602		7.3	-18.4293
7.32	1647.96		7.32	1468.19		7.32	1223.49		7.32	1984.35		7.32	3263.94		7.32	1126.42		7.32	532.287		7.32	196.346		7.32	-18.1757
7.34	1648.21		7.34	1468.5		7.34	1223.34		7.34	1984.26		7.34	3264.46		7.34	1125.89		7.34	531.477		7.34	195.783		7.34	-18.0219
7.36	1648.3		7.36	1468		7.36	1223.68		7.36	1983.86		7.36	3264.54		7.36	1126.09		7.36	531.282		7.36	195.816		7.36	-18.0114
7.38	1648.14		7.38	1467.77		7.38	1223.82		7.38	1983.28		7.38	3264.25		7.38	1125.36		7.38	531.186		7.38	195.668		7.38	-18.0395
7.4	1648.48		7.4	1467.43		7.4	1224.3		7.4	1982.81		7.4	3264.13		7.4	1125.75		7.4	531.277		7.4	195.361		7.4	-18.1024
7.42	1648.73		7.42	1466.82		7.42	1224.02		7.42	1982.81		7.42	3264.21		7.42	1125.2		7.42	531.883		7.42	195.517		7.42	-18.1882
7.44	1648.75		7.44	1466.48		7.44	1223.86		7.44	1982.04		7.44	3263.97		7.44	1124.59		7.44	532.115		7.44	195.272		7.44	-17.998
7.46	1648.67		7.46	1465.86		7.46	1223.57		7.46	1981.69		7.46	3263.73		7.46	1125.1		7.46	532.366		7.46	195.198		7.46	-18.0108
7.48	1648.22		7.48	1466.13		7.48	1222.9		7.48	1981.44		7.48	3263.1		7.48	1125.37		7.48	532.462		7.48	195.273		7.48	-18.1696
7.5	1647.65		7.5	1466.04		7.5	1221.64		7.5	1981.02		7.5	3262.45		7.5	1125.1		7.5	532.081		7.5	195.547		7.5	-17.9545
7.52	1647.15		7.52	1466.18		7.52	1220.96		7.52	1979.96		7.52	3261.94		7.52	1124.86		7.52	532.201		7.52	195.792		7.52	-17.8136
7.54	1647.02		7.54	1466.01		7.54	1220.16		7.54	1979.76		7.54	3262.29		7.54	1124.64		7.54	531.593		7.54	195.596		7.54	-18.1369
7.56	1646.36		7.56	1467.13		7.56	1219.73		7.56	1979.17		7.56	3262.04		7.56	1124.65		7.56	531.858		7.56	195.913		7.56	-18.5001
7.58	1646.35		7.58	1467.27		7.58	1219.8		7.58	1978.37		7.58	3262.57		7.58	1124.84		7.58	532.352		7.58	196.078		7.58	-18.2719
7.6	1645.98		7.6	1467.57		7.6	1219.7		7.6	1978		7.6	3262.57		7.6	1124.73		7.6	532.103		7.6	196.38		7.6	-18.6444
7.62	1646.27		7.62	1468.19		7.62	1219.5		7.62	1977.66		7.62	3262.6		7.62	1124.29		7.62	532.082		7.62	196.307		7.62	-18.6217
7.64	1646.47		7.64	1468.21		7.64	1219.36		7.64	1977.79		7.64	3262.26		7.64	1123.38		7.64	531.737		7.64	196.189		7.64	-18.8037
7.66	1646.56		7.66	1469.08		7.66	1219.48		7.66	1977.69		7.66	3262.17		7.66	1123.45		7.66	532.001		7.66	196.331		7.66	-19.314
7.68	1646.3		7.68	1469.56		7.68	1219.57		7.68	1977.1		7.68	3262.16		7.68	1123.11		7.68	531.72		7.68	196.249		7.68	-19.5878
7.7	1646.39		7.7	1469.1		7.7	1219.35		7.7	1976.47		7.7	3262.26		7.7	1123.56		7.7	531.938		7.7	196.461		7.7	-20.4027
7.72	1646.05		7.72	1469.29		7.72	1219.87		7.72	1976.45		7.72	3261.98		7.72	1123.23		7.72	532.355		7.72	196.727		7.72	-20.4113
7.74	1645.42		7.74	1470.64		7.74	1219.9		7.74	1976.22		7.74	3262.01		7.74	1123.14		7.74	532.369		7.74	196.458		7.74	-20.5964
7.76	1645.5		7.76	1471.42		7.76	1219.95		7.76	1975.79		7.76	3261.51		7.76	1123.12		7.76	532.485		7.76	196.761		7.76	-20.7307
7.78	1644.83		7.78	1471.17		7.78	1219.64		7.78	1975.62		7.78	3261.19		7.78	1122.49		7.78	532.482		7.78	196.51		7.78	-20.6729
7.8	1644.44		7.8	1471.1		7.8	1219.13		7.8	1975.52		7.8	3260.5		7.8	1122.21		7.8	532.689		7.8	196.502		7.8	-21.3513
7.82	1644.71		7.82	1471.14		7.82	1219.16		7.82	1975.15		7.82	3259.87		7.82	1122.17		7.82	532.41		7.82	196.475		7.82	-21.5385
7.84	1644.98		7.84	1471.45		7.84	1218.68		7.84	1975.3		7.84	3259		7.84	1121.52		7.84	532.202		7.84	196.628		7.84	-21.7339
7.86	1644.27		7.86	1472.26		7.86	1218.97		7.86	1975.55		7.86	3258.96		7.86	1121.46		7.86	532.053		7.86	196.44		7.86	-21.7864
7.88	1644.27		7.88	1472.71		7.88	1218.93		7.88	1975.34		7.88	3258.37		7.88	1121.19		7.88	531.662		7.88	196.082		7.88	-21.7876
7.9	1644.27		7.9	1472.77		7.9	1218.77		7.9	1975.65		7.9	3257.89		7.9	1120.97		7.9	531.012		7.9	195.652		7.9	-21.4247
7.92	1644.24		7.92	1472.4		7.92	1218.86		7.92	1975.32		7.92	3257.13		7.92	1121.28		7.92	531.117		7.92	195.639		7.92	-21.2229
7.94	1643.93		7.94	1472.18		7.94	1218.21		7.94	1974.76		7.94	3256.3		7.94	1121.07		7.94	530.867		7.94	195.854		7.94	-21.0116
7.96	1645.18		7.96	1472.48		7.96	1218.27		7.96	1974.57		7.96	3256.26		7.96	1121.02		7.96	530.582		7.96	195.902		7.96	-20.6526
7.98	1644.35		7.98	1472.93		7.98	1218.15		7.98	1974.26		7.98	3256.27		7.98	1121.26		7.98	530.072		7.98	195.957		7.98	-20.4242
8	1644.48		8	1472.97		8	1218.94		8	1973.97		8	3256.43		8	1121.71		8	529.766		8	195.825		8	-20.301
8.02	1644.46		8.02	1473.21		8.02	1219.3		8.02	1973.82		8.02	3255.9		8.02	1122.03		8.02	529.086		8.02	195.744		8.02	-19.918
8.04	1645.48		8.04	1473.04		8.04	1219.48		8.04	1974.07		8.04	3255.23		8.04	1122.35		8.04	528.012		8.04	195.752		8.04	-19.956
8.06	1646.24		8.06	1473.79		8.06	1219.01		8.06	1974.16		8.06	3254.86		8.06	1122.23		8.06	527.846		8.06	195.604		8.06	-20.1113
8.08	1646.62		8.08	1473.82		8.08	1219.32		8.08	1974.32		8.08	3254.23		8.08	1122.15		8.08	527.396		8.08	195.195		8.08	-20.2756
8.1	1646.42		8.1	1474.35		8.1	1219.94		8.1	1974.9		8.1	3253.78		8.1	1122.53		8.1	527.383		8.1	195.195		8.1	-20.3163
8.12	1647.43		8.12	1474.44		8.12	1220.03		8.12	1975.5		8.12	3253.82		8.12	1122.92		8.12	527.338		8.12	195.155		8.12	-20.3514
8.14	1647.41		8.14	1473.39		8.14	1220.22		8.14	1975.44		8.14	3252.79		8.14	1123.06		8.14	526.768		8.14	195.048		8.14	-20.413
8.16	1647.88		8.16	1473.58		8.16	1220.74		8.16	1975.67		8.16	3252.75		8.16	1123.41		8.16	526.087		8.16	194.773		8.16	-20.3449
8.18	1648		8.18	1473.95		8.18	1221.11		8.18	1975.89		8.18	3252.01		8.18	1123.51		8.18	526.226		8.18	194.766		8.18	-20.6739
8.2	1647.87		8.2	1474.83		8.2	1222.04		8.2	1975.96		8.2	3251.91		8.2	1123.27		8.2	525.604		8.2	194.734		8.2	-20.8385
8.22	1648.74		8.22	1475.34		8.22	1222.62		8.22	1975.95		8.22	3251.21		8.22	1123.38		8.22	525.146		8.22	194.415		8.22	-20.7511
8.24	1648.49		8.24	1475.79		8.24	1222.94		8.24	1976.27		8.24	3251.12		8.24	1123.2		8.24	525.215		8.24	194.15		8.24	-20.4468
8.26	1648.65		8.26	1475.53		8.26	1223.17		8.26	1976.99		8.26	3250.45		8.26	1122.95		8.26	525.462		8.26	194.028		8.26	-20.3421
8.28	1648.8		8.28	1475.82		8.28	1222.98		8.28	1977.42		8.28	3250.17		8.28	1123.57		8.28	525.589		8.28	193.981		8.28	-20.7258
8.3	1649.88		8.3	1476.12		8.3	1223.3		8.3	1977.51		8.3	3249.68		8.3	1124.26		8.3	525.566		8.3	194.019		8.3	-21.0849
8.32	1650.71		8.32	1477.16		8.32	1224.67		8.32	1976.83		8.32	3249.13		8.32	1124.33		8.32	525.111		8.32	193.817		8.32	-20.703
8.34	1651.31		8.34	1477.09		8.34	1224.94		8.34	1976.43		8.34	3249.07		8.34	1124.39		8.34	525.381		8.34	193.7		8.34	-20.9596
8.36	1651.59		8.36	1477.34		8.36	1225.27		8.36	1976.21		8.36	3248.05		8.36	1124.91		8.36	525.634		8.36	193.494		8.36	-20.8245
8.38	1651.42		8.38	1477.25		8.38	1225.41		8.38	1975.83		8.38	3248.15		8.38	1124.46		8.38	526.285		8.38	193.083		8.38	-20.4638
8.4	1652.21		8.4	1477.02		8.4	1225.03		8.4	1975.63		8.4	3247.86		8.4	1125.03		8.4	526.448		8.4	192.915		8.4	-20.3398
8.42	1652.46		8.42	1477.08		8.42	1224.85		8.42	1975.31		8.42	3247.53		8.42	1124.42		8.42	526.076		8.42	192.822		8.42	-20.1372
8.44	1652		8.44	1477.41		8.44	1225.45		8.44	1975.44		8.44	3246.71		8.44	1124.91		8.44	525.816		8.44	192.837		8.44	-19.6223
8.46	1652.14		8.46	1477.25		8.46	1226.71		8.46	1975.54		8.46	3247.05		8.46	1125.59		8.46	525.51		8.46	192.817		8.46	-19.6922
8.48	1651.94		8.48	1478.5		8.48	1226.88		8.48	1975.18		8.48	3247.47		8.48	1125.48		8.48	525.567		8.48	192.817		8.48	-19.8181
8.5	1652.7		8.5	1478.93		8.5	1226.9		8.5	1975.14		8.5	3247.69		8.5	1125		8.5	525.461		8.5	193.038		8.5	-19.6716
8.52	1652.98		8.52	1478.51		8.52	1227.9		8.52	1974.98		8.52	3247.6		8.52	1124.92		8.52	525.618		8.52	192.843		8.52	-19.7385
8.54	1654.21		8.54	1479.13		8.54	1229.32		8.54	1974.94		8.54	3247.39		8.54	1124.83		8.54	525.719		8.54	192.918		8.54	-20.2919
8.56	1654.48		8.56	1479.61		8.56	1231.09		8.56	1975.19		8.56	3247.42		8.56	1124.57		8.56	525.818		8.56	193.185		8.56	-20.1911
8.58	1655.29		8.58	1480.3		8.58	1232.26		8.58	1975.43		8.58	3248.03		8.58	1124.61		8.58	525.507		8.58	193.029		8.58	-20.2244
8.6	1656.06		8.6	1480.95		8.6	1233.28		8.6	1975.68		8.6	3247.6		8.6	1124.27		8.6	525.077		8.6	192.936		8.6	-20.5717
8.62	1657.1		8.62	1481.56		8.62	1234.37		8.62	1975.89		8.62	3247.33		8.62	1123.97		8.62	525.022		8.62	192.615		8.62	-20.554
8.64	1658.16		8.64	1482.42		8.64	1235.26		8.64	1976.15		8.64	3247.64		8.64	1123.79		8.64	524.746		8.64	192.538		8.64	-20.3845
8.66	1659.19		8.66	1483.48		8.66	1236.78		8.66	1976.36		8.66	3247.8		8.66	1123.93		8.66	525.163		8.66	192.76		8.66	-20.2737
8.68	1659.92		8.68	1483.64		8.68	1237.27		8.68	1976.32		8.68	3247.89		8.68	1123.7		8.68	525.062		8.68	192.605		8.68	-19.9767
8.7	1660.11		8.7	1483.87		8.7	1238.11		8.7	1975.97		8.7	3248.09		8.7	1123.62		8.7	525.371		8.7	192.795		8.7	-20.1232
8.72	1661.12		8.72	1484.76		8.72	1238.34		8.72	1976.04		8.72	3247.77		8.72	1123.23		8.72	525.474		8.72	192.709		8.72	-19.4783
8.74	1662.04		8.74	1485.1		8.74	1238.87		8.74	1976.52		8.74	3247.88		8.74	1122.9		8.74	525.445		8.74	192.544		8.74	-19.5959
8.76	1662.97		8.76	1484.85		8.76	1239.37		8.76	1976.88		8.76	3247.8		8.76	1122.28		8.76	525.356		8.76	192.678		8.76	-19.4506
8.78	1663.69		8.78	1485.19		8.78	1240.06		8.78	1976.78		8.78	3248.25		8.78	1121.88		8.78	524.993		8.78	192.585		8.78	-19.6263
8.8	1664.15		8.8	1485.8		8.8	1239.93		8.8	1977.05		8.8	3248.72		8.8	1122.11		8.8	524.401		8.8	192.679		8.8	-19.7059
8.82	1665.23		8.82	1486.17		8.82	1240.75		8.82	1977.35		8.82	3249.36		8.82	1121.72		8.82	523.82		8.82	192.819		8.82	-19.289
8.84	1665.38		8.84	1486.68		8.84	1241.54		8.84	1977.52		8.84	3249.95		8.84	1121.9		8.84	523.625		8.84	192.838		8.84	-19.0459
8.86	1665.57		8.86	1487.01		8.86	1242.49		8.86	1977.27		8.86	3250.18		8.86	1122.41		8.86	522.85		8.86	192.54		8.86	-18.771
8.88	1666.75		8.88	1487.06		8.88	1242.52		8.88	1977.19		8.88	3250.16		8.88	1122.13		8.88	522.676		8.88	192.449		8.88	-18.7011
8.9	1667.02		8.9	1487.18		8.9	1243.03		8.9	1977.46		8.9	3250.23		8.9	1122.07		8.9	522.231		8.9	192.749		8.9	-18.1417
8.92	1668.18		8.92	1487.47		8.92	1243.26		8.92	1977.38		8.92	3250.5		8.92	1121.59		8.92	522.357		8.92	192.853		8.92	-18.0305
8.94	1668.91		8.94	1488.28		8.94	1243.6		8.94	1977.16		8.94	3250.74		8.94	1121.68		8.94	522.031		8.94	192.771		8.94	-18.14
8.96	1669.14		8.96	1489.19		8.96	1244.62		8.96	1977.78		8.96	3250.71		8.96	1122.19		8.96	521.797		8.96	192.979		8.96	-18.3475
8.98	1669.5		8.98	1489.07		8.98	1245.32		8.98	1978.54		8.98	3250.36		8.98	1122.14		8.98	521.601		8.98	193.109		8.98	-18.9409
9	1670.46		9	1489.45		9	1245.49		9	1979.28		9	3250.12		9	1122.25		9	521.657		9	192.951		9	-19.1014
9.02	1671.2		9.02	1489.92		9.02	1244.92		9.02	1979.59		9.02	3249.77		9.02	1122.03		9.02	521.625		9.02	192.765		9.02	-19.8028
9.04	1671.93		9.04	1490.12		9.04	1244.8		9.04	1979.89		9.04	3250.09		9.04	1122.7		9.04	521.413		9.04	192.784		9.04	-20.8103
9.06	1672.22		9.06	1490.55		9.06	1244.47		9.06	1980.09		9.06	3250.29		9.06	1122.33		9.06	521.763		9.06	192.861		9.06	-21.7019
9.08	1672.37		9.08	1490.46		9.08	1245.09		9.08	1980.42		9.08	3250.41		9.08	1122.43		9.08	521.841		9.08	192.925		9.08	-22.3732
9.1	1672.31		9.1	1490.86		9.1	1244.89		9.1	1980.88		9.1	3250.64		9.1	1122		9.1	522.384		9.1	192.975		9.1	-23.097
9.12	1672.98		9.12	1490.27		9.12	1244.79		9.12	1981.08		9.12	3250.72		9.12	1122.36		9.12	523.026		9.12	192.693		9.12	-23.3966
9.14	1672.88		9.14	1490.21		9.14	1244.95		9.14	1980.74		9.14	3250.67		9.14	1122.92		9.14	523.523		9.14	192.61		9.14	-23.28
9.16	1673.01		9.16	1491.62		9.16	1244.2		9.16	1981.04		9.16	3250.8		9.16	1122.31		9.16	524.015		9.16	192.89		9.16	-22.5134
9.18	1672.8		9.18	1491.94		9.18	1243.5		9.18	1981.07		9.18	3251.15		9.18	1122.3		9.18	524.77		9.18	192.916		9.18	-21.9343
9.2	1672.7		9.2	1491.91		9.2	1243.42		9.2	1981.17		9.2	3250.97		9.2	1122.86		9.2	525.119		9.2	192.79		9.2	-20.9206
9.22	1673.23		9.22	1491.39		9.22	1242.43		9.22	1981.31		9.22	3250.73		9.22	1122.94		9.22	525.493		9.22	192.653		9.22	-19.6431
9.24	1672.71		9.24	1491.23		9.24	1241.38		9.24	1980.88		9.24	3250.76		9.24	1123.45		9.24	525.994		9.24	192.536		9.24	-18.655
9.26	1672.28		9.26	1491.68		9.26	1240.33		9.26	1980.64		9.26	3250.51		9.26	1123.62		9.26	526.25		9.26	192.23		9.26	-17.6933
9.28	1672.59		9.28	1491.42		9.28	1239.62		9.28	1980.64		9.28	3250.39		9.28	1123.99		9.28	526.397		9.28	191.89		9.28	-16.8758
9.3	1672.52		9.3	1491.09		9.3	1239.03		9.3	1980.18		9.3	3249.87		9.3	1124.14		9.3	526.484		9.3	191.961		9.3	-15.8968
9.32	1671.51		9.32	1490.55		9.32	1238.12		9.32	1980.33		9.32	3249.55		9.32	1124.04		9.32	527.174		9.32	191.879		9.32	-14.4807
9.34	1670.63		9.34	1489.14		9.34	1237.18		9.34	1980.45		9.34	3249		9.34	1124.23		9.34	527.814		9.34	191.987		9.34	-13.4005
9.36	1670.1		9.36	1488.62		9.36	1236.44		9.36	1980.65		9.36	3248.88		9.36	1123.77		9.36	527.889		9.36	192.095		9.36	-12.5982
9.38	1668.7		9.38	1487.96		9.38	1236		9.38	1980.56		9.38	3249.11		9.38	1123.56		9.38	528.287		9.38	192.497		9.38	-11.9465
9.4	1668.34		9.4	1486.7		9.4	1235.32		9.4	1980.37		9.4	3249		9.4	1123.65		9.4	528.275		9.4	192.793		9.4	-11.4632
9.42	1667		9.42	1486.56		9.42	1234.61		9.42	1980.43		9.42	3249.07		9.42	1123.51		9.42	528.596		9.42	193.06		9.42	-10.5785
9.44	1665.75		9.44	1486.35		9.44	1234.19		9.44	1980.33		9.44	3249.15		9.44	1124.23		9.44	528.863		9.44	193.15		9.44	-9.74995
9.46	1665.32		9.46	1486.2		9.46	1233.52		9.46	1980.26		9.46	3249.26		9.46	1124.13		9.46	529.157		9.46	193.492		9.46	-9.75385
9.48	1664.13		9.48	1486.51		9.48	1231.86		9.48	1980.3		9.48	3248.62		9.48	1123.67		9.48	530.05		9.48	193.536		9.48	-9.49765
9.5	1663.6		9.5	1486.2		9.5	1230.86		9.5	1979.92		9.5	3247.72		9.5	1123.73		9.5	529.945		9.5	193.666		9.5	-9.1862
9.52	1662.5		9.52	1485.65		9.52	1230.71		9.52	1979.03		9.52	3247.26		9.52	1123.44		9.52	530.056		9.52	193.525		9.52	-9.0963
9.54	1661.9		9.54	1486.17		9.54	1230.41		9.54	1978.36		9.54	3247.06		9.54	1123.46		9.54	529.822		9.54	193.59		9.54	-9.32541
9.56	1661.17		9.56	1485.93		9.56	1229.46		9.56	1978.02		9.56	3247.27		9.56	1123.12		9.56	529.521		9.56	193.683		9.56	-8.9647
9.58	1661.77		9.58	1486.1		9.58	1229.04		9.58	1977.13		9.58	3247.01		9.58	1122.55		9.58	529.889		9.58	193.659		9.58	-9.00067
9.6	1661.1		9.6	1485.53		9.6	1228.88		9.6	1976.93		9.6	3246.62		9.6	1122.02		9.6	529.595		9.6	193.988		9.6	-8.52032
9.62	1661.16		9.62	1485.44		9.62	1228.05		9.62	1976.78		9.62	3246.65		9.62	1121.76		9.62	529.619		9.62	193.902		9.62	-8.39624
9.64	1660.54		9.64	1485.33		9.64	1227.31		9.64	1976.55		9.64	3246.17		9.64	1121.71		9.64	530.101		9.64	193.95		9.64	-8.10094
9.66	1660.44		9.66	1484.71		9.66	1226.34		9.66	1976.09		9.66	3245.63		9.66	1121.73		9.66	530.109		9.66	194.057		9.66	-8.51056
9.68	1659.68		9.68	1485.01		9.68	1225.92		9.68	1975.96		9.68	3245.8		9.68	1121.27		9.68	530.2		9.68	194.222		9.68	-8.8317
9.7	1658.95		9.7	1485.14		9.7	1225.67		9.7	1975.44		9.7	3245.74		9.7	1121.41		9.7	530.125		9.7	194.23		9.7	-9.36847
9.72	1659.21		9.72	1484.68		9.72	1224.17		9.72	1975.25		9.72	3245.13		9.72	1121.55		9.72	530.008		9.72	193.938		9.72	-9.64691
9.74	1658.41		9.74	1484.05		9.74	1223.96		9.74	1975.04		9.74	3244.98		9.74	1121.03		9.74	529.371		9.74	193.929		9.74	-10.2559
9.76	1657.97		9.76	1484.1		9.76	1223.86		9.76	1974.6		9.76	3245.17		9.76	1120.91		9.76	528.786		9.76	193.932		9.76	-10.7562
9.78	1657.4		9.78	1484.28		9.78	1223.49		9.78	1973.89		9.78	3245.09		9.78	1120.86		9.78	527.877		9.78	194.028		9.78	-11.7099
9.8	1657.22		9.8	1483.36		9.8	1223.19		9.8	1973.76		9.8	3244.78		9.8	1120.21		9.8	527.649		9.8	194.12		9.8	-12.2833
9.82	1657.27		9.82	1482.99		9.82	1223.21		9.82	1973.12		9.82	3244.56		9.82	1119.78		9.82	527.569		9.82	194.239		9.82	-13.1105
9.84	1656.67		9.84	1483.08		9.84	1223.41		9.84	1972.77		9.84	3244.15		9.84	1119.74		9.84	527.071		9.84	193.987		9.84	-14.1682
9.86	1656.24		9.86	1483.48		9.86	1223.35		9.86	1972.41		9.86	3243.26		9.86	1119.42		9.86	526.916		9.86	194.027		9.86	-14.7719
9.88	1656.01		9.88	1484		9.88	1222.59		9.88	1972.57		9.88	3243.14		9.88	1118.74		9.88	527.054		9.88	194.261		9.88	-15.5592
9.9	1655.84		9.9	1484.43		9.9	1222.22		9.9	1972.07		9.9	3242.49		9.9	1118.37		9.9	526.626		9.9	194.326		9.9	-16.7291
9.92	1656.37		9.92	1484.15		9.92	1222.28		9.92	1971.74		9.92	3241.95		9.92	1118.64		9.92	526.888		9.92	194.089		9.92	-17.9148
9.94	1655.77		9.94	1483.67		9.94	1221.97		9.94	1971.14		9.94	3241.89		9.94	1118.88		9.94	526.339		9.94	194.233		9.94	-19.1412
9.96	1655.88		9.96	1483.42		9.96	1221.54		9.96	1971.56		9.96	3241.79		9.96	1118.59		9.96	526.399		9.96	194.367		9.96	-20.4557
9.98	1656.61		9.98	1482.8		9.98	1221.55		9.98	1971.18		9.98	3241.82		9.98	1118.41		9.98	526.221		9.98	193.896		9.98	-22.0088
10	1655.77		10	1483.21		10	1220.99		10	1970.16		10	3241.82		10	1118.13		10	525.735		10	193.713		10	-23.2043
10.02	1655.49		10.02	1482.97		10.02	1221.44		10.02	1969.75		10.02	3241.66		10.02	1118.04		10.02	525.632		10.02	193.493		10.02	-24.5769
10.04	1655.15		10.04	1482.56		10.04	1221.2		10.04	1969.46		10.04	3241.62		10.04	1118.38		10.04	525.781		10.04	193.483		10.04	-25.5681
10.06	1654.74		10.06	1482.31		10.06	1221.26		10.06	1968.74		10.06	3240.86		10.06	1118.05		10.06	526.113		10.06	193.444		10.06	-26.0546
10.08	1653.82		10.08	1482.14		10.08	1221.3		10.08	1968.56		10.08	3240.82		10.08	1117.82		10.08	526.503		10.08	193.197		10.08	-26.2329
10.1	1653.49		10.1	1481.9		10.1	1221.26		10.1	1968.32		10.1	3240.14		10.1	1118.23		10.1	526.664		10.1	192.838		10.1	-25.8618
10.12	1653.28		10.12	1481.63		10.12	1221.33		10.12	1967.79		10.12	3239.74		10.12	1118.44		10.12	526.802		10.12	192.627		10.12	-25.1311
10.14	1652.89		10.14	1482.03		10.14	1221.15		10.14	1967.36		10.14	3239.64		10.14	1118.02		10.14	526.577		10.14	192.714		10.14	-24.4093
10.16	1652.3		10.16	1481.86		10.16	1220.35		10.16	1966.99		10.16	3239.22		10.16	1117.87		10.16	526.494		10.16	192.634		10.16	-23.7698
10.18	1652.45		10.18	1481.69		10.18	1220.63		10.18	1966.64		10.18	3239.02		10.18	1117.86		10.18	526.316		10.18	192.041		10.18	-23.7188
10.2	1652.11		10.2	1481.33		10.2	1220.78		10.2	1966.88		10.2	3238.23		10.2	1117.82		10.2	525.808		10.2	191.741		10.2	-23.5768
10.22	1652.3		10.22	1481.39		10.22	1220.36		10.22	1967.07		10.22	3237.44		10.22	1117.32		10.22	525.838		10.22	191.327		10.22	-23.6208
10.24	1651.97		10.24	1481.2		10.24	1220.12		10.24	1967.14		10.24	3236.59		10.24	1117.72		10.24	525.712		10.24	191.668		10.24	-23.7327
10.26	1651.82		10.26	1481.25		10.26	1220.03		10.26	1966.99		10.26	3236.05		10.26	1117.36		10.26	525.901		10.26	191.854		10.26	-24.0627
10.28	1651.66		10.28	1480.68		10.28	1220.19		10.28	1967.41		10.28	3235.12		10.28	1117.54		10.28	525.798		10.28	192.018		10.28	-24.0754
10.3	1651.04		10.3	1481.01		10.3	1219.46		10.3	1966.99		10.3	3234.54		10.3	1117.45		10.3	525.779		10.3	192.328		10.3	-24.0673
10.32	1650.75		10.32	1480.25		10.32	1219.8		10.32	1966.95		10.32	3233.7		10.32	1117.33		10.32	525.67		10.32	192.257		10.32	-23.8792
10.34	1650.59		10.34	1479.96		10.34	1220.4		10.34	1966.85		10.34	3233.44		10.34	1116.77		10.34	525.361		10.34	192.344		10.34	-24.0427
10.36	1649.83		10.36	1479.68		10.36	1220		10.36	1966.94		10.36	3233.55		10.36	1116.21		10.36	525.323		10.36	192.549		10.36	-24.3361
10.38	1648.57		10.38	1480.02		10.38	1220.29		10.38	1966.5		10.38	3233.37		10.38	1116.75		10.38	525.202		10.38	192.439		10.38	-24.2687
10.4	1648.84		10.4	1479.66		10.4	1220.62		10.4	1965.68		10.4	3232.31		10.4	1116.94		10.4	525.875		10.4	192.493		10.4	-24.0465
10.42	1647.79		10.42	1480.1		10.42	1220.73		10.42	1965.59		10.42	3232.1		10.42	1117.08		10.42	525.761		10.42	192.425		10.42	-24.0783
10.44	1647.28		10.44	1479.79		10.44	1220.61		10.44	1965.44		10.44	3231.46		10.44	1116.82		10.44	525.599		10.44	192.379		10.44	-24.142
10.46	1647.12		10.46	1479.99		10.46	1220.72		10.46	1965.28		10.46	3230.93		10.46	1116.4		10.46	526.392		10.46	192.575		10.46	-24.6712
10.48	1647.31		10.48	1480.16		10.48	1220.95		10.48	1964.84		10.48	3230.33		10.48	1116.08		10.48	526.798		10.48	192.433		10.48	-24.6523
10.5	1647.41		10.5	1480.19		10.5	1220.88		10.5	1964.38		10.5	3229.53		10.5	1115.69		10.5	526.201		10.5	192.582		10.5	-24.4743
10.52	1646.99		10.52	1479.81		10.52	1220.79		10.52	1963.59		10.52	3229.43		10.52	1115.13		10.52	526.331		10.52	192.664		10.52	-24.4518
10.54	1646.93		10.54	1479.53		10.54	1220.73		10.54	1963.3		10.54	3229.02		10.54	1115.04		10.54	526.379		10.54	192.735		10.54	-24.2664
10.56	1647.22		10.56	1479.54		10.56	1220.5		10.56	1963.35		10.56	3229.04		10.56	1114.68		10.56	527.289		10.56	192.806		10.56	-24.0973
10.58	1647.23		10.58	1479.62		10.58	1221.09		10.58	1963.51		10.58	3228.39		10.58	1114.44		10.58	527.325		10.58	192.83		10.58	-23.6693
10.6	1647.31		10.6	1479.88		10.6	1221.36		10.6	1963.68		10.6	3228.19		10.6	1114.95		10.6	527.418		10.6	192.683		10.6	-23.4545
10.62	1647.19		10.62	1480.38		10.62	1221.18		10.62	1963.45		10.62	3227.57		10.62	1115.34		10.62	527.862		10.62	192.578		10.62	-23.3537
10.64	1647.53		10.64	1480.38		10.64	1220.61		10.64	1963.07		10.64	3227.37		10.64	1115.06		10.64	528.09		10.64	192.421		10.64	-23.4815
10.66	1647.97		10.66	1480.79		10.66	1220.55		10.66	1962.92		10.66	3227.31		10.66	1114.58		10.66	527.574		10.66	192.183		10.66	-23.4374
10.68	1647.96		10.68	1481.32		10.68	1220.71		10.68	1962.87		10.68	3227.29		10.68	1114.22		10.68	528.425		10.68	192.181		10.68	-23.5197
10.7	1647.42		10.7	1481.63		10.7	1220.54		10.7	1962.43		10.7	3226.79		10.7	1114.07		10.7	528.243		10.7	192.015		10.7	-23.7243
10.72	1647.53		10.72	1481.49		10.72	1220.43		10.72	1962.33		10.72	3226.8		10.72	1113.76		10.72	527.969		10.72	192.033		10.72	-23.4202
10.74	1647.5		10.74	1482.35		10.74	1220.86		10.74	1962.37		10.74	3227.21		10.74	1113.23		10.74	527.76		10.74	192.331		10.74	-23.4316
10.76	1647.94		10.76	1482.28		10.76	1220.82		10.76	1962.3		10.76	3227.02		10.76	1112.8		10.76	528.091		10.76	192.352		10.76	-23.3755
10.78	1647.77		10.78	1482.26		10.78	1220.82		10.78	1962.05		10.78	3226.44		10.78	1112.22		10.78	528.472		10.78	192.235		10.78	-23.0591
10.8	1647.7		10.8	1482.8		10.8	1220.38		10.8	1961.96		10.8	3226.67		10.8	1111.99		10.8	529.026		10.8	192.209		10.8	-23.2066
10.82	1647.52		10.82	1483.81		10.82	1220.07		10.82	1962.04		10.82	3226.8		10.82	1112.81		10.82	528.64		10.82	192.272		10.82	-23.1758
10.84	1647.37		10.84	1484.99		10.84	1220.22		10.84	1962.02		10.84	3226.42		10.84	1113.12		10.84	528.761		10.84	192.061		10.84	-23.1496
10.86	1647.97		10.86	1485.36		10.86	1219.81		10.86	1961.86		10.86	3226.18		10.86	1113.67		10.86	528.71		10.86	192.317		10.86	-22.7244
10.88	1648.26		10.88	1485.64		10.88	1219.02		10.88	1962.04		10.88	3226.44		10.88	1113.46		10.88	528.729		10.88	192.383		10.88	-22.9626
10.9	1648.3		10.9	1486.26		10.9	1219.39		10.9	1962.02		10.9	3225.63		10.9	1114.24		10.9	528.67		10.9	192.339		10.9	-23.1103
10.92	1648.4		10.92	1486.45		10.92	1219.54		10.92	1962.08		10.92	3225.64		10.92	1114.73		10.92	528.508		10.92	191.985		10.92	-22.8505
10.94	1647.62		10.94	1487.37		10.94	1218.81		10.94	1961.96		10.94	3226.07		10.94	1114.85		10.94	528.299		10.94	191.931		10.94	-23.0846
10.96	1647.43		10.96	1487.8		10.96	1218.67		10.96	1961.92		10.96	3225.87		10.96	1114.4		10.96	528.903		10.96	191.716		10.96	-23.5838
10.98	1647.8		10.98	1488.29		10.98	1219.23		10.98	1961.64		10.98	3225.2		10.98	1114.44		10.98	528.402		10.98	191.567		10.98	-23.5021
11	1647.61		11	1488.33		11	1219.68		11	1961.85		11	3225.56		11	1114.72		11	528.321		11	191.485		11	-23.2784
11.02	1648.39		11.02	1488.53		11.02	1220.22		11.02	1962.15		11.02	3225.44		11.02	1115.27		11.02	528.489		11.02	191.326		11.02	-23.2443
11.04	1648.05		11.04	1488.43		11.04	1220.14		11.04	1961.89		11.04	3225.61		11.04	1115.51		11.04	528.711		11.04	191.348		11.04	-23.3133
11.06	1647.49		11.06	1489.34		11.06	1220.46		11.06	1961.76		11.06	3225.58		11.06	1114.88		11.06	528.585		11.06	191.246		11.06	-23.2735
11.08	1648		11.08	1489.4		11.08	1220.92		11.08	1962.16		11.08	3225.6		11.08	1115.27		11.08	528.676		11.08	191.072		11.08	-23.3642
11.1	1648.73		11.1	1489.44		11.1	1220.96		11.1	1962.83		11.1	3224.92		11.1	1116.12		11.1	528.257		11.1	190.667		11.1	-23.5766
11.12	1649.35		11.12	1489.49		11.12	1221.01		11.12	1962.89		11.12	3224.89		11.12	1116.08		11.12	528.325		11.12	190.775		11.12	-23.8327
11.14	1649.26		11.14	1489.62		11.14	1221.23		11.14	1963.05		11.14	3224.41		11.14	1116.26		11.14	527.83		11.14	190.759		11.14	-24.0605
11.16	1649.35		11.16	1489.6		11.16	1221.89		11.16	1962.9		11.16	3223.76		11.16	1116.6		11.16	527.605		11.16	190.467		11.16	-24.4962
11.18	1649.89		11.18	1490.35		11.18	1221.82		11.18	1963.23		11.18	3223.18		11.18	1116.36		11.18	527.146		11.18	190.24		11.18	-24.6768
11.2	1650.12		11.2	1490.56		11.2	1222.05		11.2	1963.35		11.2	3223.48		11.2	1116.66		11.2	526.605		11.2	190.298		11.2	-24.7341
11.22	1650.45		11.22	1490.45		11.22	1222.38		11.22	1963.26		11.22	3223.03		11.22	1116.99		11.22	526.28		11.22	190.23		11.22	-24.7828
11.24	1650.6		11.24	1490.31		11.24	1223.08		11.24	1962.82		11.24	3223.14		11.24	1117.72		11.24	526.286		11.24	190.653		11.24	-24.5027
11.26	1650.69		11.26	1490.35		11.26	1223.21		11.26	1962.78		11.26	3223.65		11.26	1117.01		11.26	526.44		11.26	190.37		11.26	-24.53
11.28	1651.53		11.28	1490.73		11.28	1223.84		11.28	1963.25		11.28	3223.06		11.28	1117.1		11.28	525.74		11.28	190.12		11.28	-24.135
11.3	1651.39		11.3	1490.49		11.3	1224.98		11.3	1962.63		11.3	3223.26		11.3	1116.8		11.3	525.617		11.3	190.158		11.3	-24.0312
11.32	1651.4		11.32	1490.2		11.32	1226.31		11.32	1962.9		11.32	3222.78		11.32	1116.28		11.32	525.661		11.32	190.294		11.32	-23.5542
11.34	1651.33		11.34	1490.5		11.34	1227.39		11.34	1963.1		11.34	3222.89		11.34	1115.97		11.34	526.023		11.34	190.51		11.34	-23.2664
11.36	1652.02		11.36	1490.86		11.36	1227.77		11.36	1962.24		11.36	3223.24		11.36	1116.12		11.36	525.953		11.36	190.556		11.36	-23.2032
11.38	1653.58		11.38	1491.24		11.38	1228.78		11.38	1962.2		11.38	3223.26		11.38	1116.74		11.38	526.237		11.38	190.864		11.38	-23.2987
11.4	1654.21		11.4	1490.85		11.4	1229.63		11.4	1962.15		11.4	3222.86		11.4	1116.31		11.4	526.564		11.4	191.175		11.4	-22.9382
11.42	1654.18		11.42	1490.11		11.42	1229.81		11.42	1962.37		11.42	3223.72		11.42	1115.89		11.42	526.001		11.42	191.27		11.42	-22.8109
11.44	1655.64		11.44	1489.52		11.44	1229.85		11.44	1962.4		11.44	3223.31		11.44	1115.93		11.44	526.399		11.44	191.698		11.44	-22.2389
11.46	1655.92		11.46	1489.32		11.46	1230.11		11.46	1962		11.46	3223.76		11.46	1115.61		11.46	526.429		11.46	191.781		11.46	-22.0046
11.48	1656.27		11.48	1488.47		11.48	1230.48		11.48	1962.18		11.48	3223.48		11.48	1115.46		11.48	526.037		11.48	191.884		11.48	-21.5114
11.5	1656.41		11.5	1488.64		11.5	1230.8		11.5	1961.69		11.5	3223.57		11.5	1115.12		11.5	525.87		11.5	191.797		11.5	-21.387
11.52	1656.72		11.52	1489.22		11.52	1231.62		11.52	1961.51		11.52	3223.77		11.52	1114.72		11.52	526.252		11.52	191.852		11.52	-21.4157
11.54	1656.42		11.54	1489.6		11.54	1232.33		11.54	1961.42		11.54	3223.41		11.54	1114.79		11.54	526.23		11.54	191.648		11.54	-21.1121
11.56	1657.19		11.56	1490.44		11.56	1232.69		11.56	1961.29		11.56	3223.7		11.56	1114.41		11.56	526.44		11.56	191.686		11.56	-21.1877
11.58	1657.37		11.58	1490.72		11.58	1233.4		11.58	1961.12		11.58	3223.32		11.58	1113.97		11.58	526.485		11.58	191.746		11.58	-20.6199
11.6	1658.44		11.6	1490.65		11.6	1233.39		11.6	1960.83		11.6	3223.8		11.6	1114.21		11.6	526.752		11.6	191.778		11.6	-20.631
11.62	1658.87		11.62	1490.33		11.62	1233.53		11.62	1960.35		11.62	3223.52		11.62	1113.73		11.62	526.703		11.62	191.632		11.62	-20.6091
11.64	1659.54		11.64	1490.7		11.64	1232.94		11.64	1960.58		11.64	3223.53		11.64	1113.36		11.64	527.031		11.64	191.537		11.64	-20.765
11.66	1659.3		11.66	1491.07		11.66	1233.45		11.66	1960.9		11.66	3223.48		11.66	1113.13		11.66	527.169		11.66	191.819		11.66	-20.3209
11.68	1659.01		11.68	1490.92		11.68	1233.31		11.68	1960.82		11.68	3223.46		11.68	1113.26		11.68	527.592		11.68	191.887		11.68	-20.671
11.7	1659.85		11.7	1491.33		11.7	1233.48		11.7	1960.67		11.7	3223.49		11.7	1113.25		11.7	527.168		11.7	191.877		11.7	-20.5971
11.72	1661.25		11.72	1491.14		11.72	1233.16		11.72	1960.37		11.72	3223.87		11.72	1113.47		11.72	527.2		11.72	191.866		11.72	-20.4457
11.74	1661.93		11.74	1490.9		11.74	1232.73		11.74	1960.01		11.74	3224.13		11.74	1113.53		11.74	528.048		11.74	191.894		11.74	-20.6792
11.76	1662.97		11.76	1491.04		11.76	1232.66		11.76	1960.36		11.76	3223.78		11.76	1113.7		11.76	528.248		11.76	191.833		11.76	-20.6299
11.78	1663.67		11.78	1491.87		11.78	1232.98		11.78	1960.85		11.78	3224.11		11.78	1114.15		11.78	528.218		11.78	191.619		11.78	-20.2446
11.8	1664.22		11.8	1492.56		11.8	1232.52		11.8	1961.03		11.8	3224.53		11.8	1114.39		11.8	528.247		11.8	192.034		11.8	-20.3231
11.82	1664.31		11.82	1492.82		11.82	1232.73		11.82	1961.18		11.82	3224.34		11.82	1114.77		11.82	528.215		11.82	192.141		11.82	-20.1136
11.84	1665.01		11.84	1493.77		11.84	1232.42		11.84	1961.2		11.84	3224.52		11.84	1114.81		11.84	528.634		11.84	192.191		11.84	-20.2408
11.86	1666.02		11.86	1494.24		11.86	1232.1		11.86	1961.18		11.86	3224.24		11.86	1115.41		11.86	528.787		11.86	192.259		11.86	-20.2652
11.88	1666.37		11.88	1494.6		11.88	1232.29		11.88	1960.93		11.88	3223.95		11.88	1115.23		11.88	528.79		11.88	192.359		11.88	-20.5734
11.9	1667.18		11.9	1494.76		11.9	1232.18		11.9	1960.81		11.9	3223.38		11.9	1115.41		11.9	529.028		11.9	192.236		11.9	-20.8813
11.92	1667.64		11.92	1494.57		11.92	1232.02		11.92	1960.3		11.92	3223.62		11.92	1115.46		11.92	528.968		11.92	191.96		11.92	-20.9372
11.94	1668.63		11.94	1494.24		11.94	1232.41		11.94	1960.12		11.94	3223.74		11.94	1115.72		11.94	529.291		11.94	191.967		11.94	-21.1623
11.96	1669.89		11.96	1493.6		11.96	1232.62		11.96	1960.07		11.96	3223.97		11.96	1115.03		11.96	529.54		11.96	192.031		11.96	-20.9812
11.98	1671.31		11.98	1493.03		11.98	1232.75		11.98	1960.48		11.98	3223.81		11.98	1115.26		11.98	529.233		11.98	192.17		11.98	-21.0329
12	1671.2		12	1492.89		12	1233.09		12	1960.7		12	3224.05		12	1115.57		12	529.606		12	192.02		12	-21.2875
12.02	1671.14		12.02	1493.03		12.02	1233.09		12.02	1960.86		12.02	3224.18		12.02	1115.55		12.02	528.997		12.02	191.827		12.02	-21.6948
12.04	1670.25		12.04	1492.82		12.04	1232.99		12.04	1961		12.04	3224.03		12.04	1115.84		12.04	529.055		12.04	191.472		12.04	-22.1857
12.06	1670.53		12.06	1493.17		12.06	1232.62		12.06	1960.9		12.06	3224.08		12.06	1115.64		12.06	528.753		12.06	191.296		12.06	-22.5945
12.08	1671.66		12.08	1492.71		12.08	1232.85		12.08	1961.12		12.08	3223.3		12.08	1116.54		12.08	528.997		12.08	191.172		12.08	-22.7719
12.1	1671.3		12.1	1493.25		12.1	1232.99		12.1	1961.73		12.1	3223.23		12.1	1116.35		12.1	528.826		12.1	191.178		12.1	-23.1553
12.12	1670.94		12.12	1493.17		12.12	1233.41		12.12	1961.56		12.12	3223.06		12.12	1115.82		12.12	528.632		12.12	191.308		12.12	-23.342
12.14	1670.57		12.14	1493.05		12.14	1233.69		12.14	1961.42		12.14	3222.43		12.14	1115.71		12.14	528.158		12.14	191.068		12.14	-23.6958
12.16	1670.82		12.16	1493.44		12.16	1233.64		12.16	1961.94		12.16	3222.35		12.16	1116.07		12.16	527.948		12.16	191.087		12.16	-23.6779
12.18	1670.95		12.18	1493.52		12.18	1233.24		12.18	1962.27		12.18	3222.74		12.18	1116.16		12.18	528.005		12.18	190.971		12.18	-23.3795
12.2	1670.78		12.2	1493.39		12.2	1234.44		12.2	1962.02		12.2	3222.34		12.2	1116.38		12.2	527.698		12.2	190.831		12.2	-23.1166
12.22	1670.63		12.22	1493.24		12.22	1234.62		12.22	1962.1		12.22	3221.56		12.22	1117.05		12.22	527.293		12.22	190.854		12.22	-22.922
12.24	1670.37		12.24	1493.59		12.24	1234.77		12.24	1961.96		12.24	3221.96		12.24	1117.42		12.24	528.198		12.24	190.932		12.24	-22.5386
12.26	1670.39		12.26	1494.62		12.26	1235.18		12.26	1962.33		12.26	3221.66		12.26	1117.13		12.26	528.364		12.26	190.658		12.26	-22.7351
12.28	1670.82		12.28	1495.82		12.28	1236		12.28	1962.34		12.28	3221.1		12.28	1117.87		12.28	528.467		12.28	190.669		12.28	-22.3619
12.3	1669.69		12.3	1496.49		12.3	1236.39		12.3	1961.9		12.3	3221.2		12.3	1117.59		12.3	528.556		12.3	190.838		12.3	-22.0368
12.32	1669.5		12.32	1497.34		12.32	1236.08		12.32	1962.08		12.32	3220.77		12.32	1117.49		12.32	528.724		12.32	190.663		12.32	-21.9716
12.34	1669.78		12.34	1497.79		12.34	1236.31		12.34	1961.67		12.34	3221.07		12.34	1118.02		12.34	528.6		12.34	190.862		12.34	-22.0043
12.36	1670.34		12.36	1498.02		12.36	1236.49		12.36	1961.47		12.36	3220.85		12.36	1118.22		12.36	528.651		12.36	191.244		12.36	-21.9351
12.38	1669.9		12.38	1497.74		12.38	1237.37		12.38	1961.91		12.38	3220.46		12.38	1118.65		12.38	528.876		12.38	191.407		12.38	-21.9754
12.4	1668.26		12.4	1497.61		12.4	1237.35		12.4	1961.92		12.4	3220.12		12.4	1118.65		12.4	528.978		12.4	191.357		12.4	-21.2563
12.42	1667.76		12.42	1497.67		12.42	1237.04		12.42	1961.94		12.42	3220.02		12.42	1118.39		12.42	528.816		12.42	191.403		12.42	-21.3587
12.44	1667.87		12.44	1498.44		12.44	1236.78		12.44	1961.76		12.44	3219.64		12.44	1118.45		12.44	528.548		12.44	191.429		12.44	-21.2011
12.46	1666.49		12.46	1498.85		12.46	1236.57		12.46	1961.53		12.46	3219.13		12.46	1118.09		12.46	528.42		12.46	191.229		12.46	-21.3626
12.48	1665		12.48	1499.1		12.48	1237.05		12.48	1962.01		12.48	3218.56		12.48	1118.1		12.48	528.512		12.48	191.368		12.48	-21.6249
12.5	1664.23		12.5	1499.6		12.5	1236.41		12.5	1961.21		12.5	3218.41		12.5	1117.88		12.5	528.677		12.5	191.467		12.5	-21.2644
12.52	1662.49		12.52	1499.93		12.52	1235.66		12.52	1960.98		12.52	3218.32		12.52	1117.34		12.52	528.784		12.52	191.458		12.52	-20.7961
12.54	1662.16		12.54	1499.47		12.54	1235.15		12.54	1960.5		12.54	3217.59		12.54	1117.7		12.54	528.93		12.54	191.371		12.54	-20.4537
12.56	1662.68		12.56	1499.62		12.56	1234.62		12.56	1960.5		12.56	3217.67		12.56	1117.8		12.56	529.059		12.56	191.512		12.56	-20.1994
12.58	1662.76		12.58	1499.04		12.58	1234.69		12.58	1960.4		12.58	3216.89		12.58	1117.86		12.58	529.272		12.58	191.635		12.58	-20.1568
12.6	1663.22		12.6	1499.17		12.6	1233.86		12.6	1960.19		12.6	3217.06		12.6	1117.89		12.6	528.919		12.6	191.626		12.6	-20.187
12.62	1663.07		12.62	1499.99		12.62	1233.21		12.62	1960.05		12.62	3216.43		12.62	1117.69		12.62	528.736		12.62	191.406		12.62	-20.1421
12.64	1662.79		12.64	1500.46		12.64	1233.17		12.64	1959.94		12.64	3216.13		12.64	1117.42		12.64	528.726		12.64	191.38		12.64	-20.023
12.66	1663.24		12.66	1500.07		12.66	1233.1		12.66	1960.08		12.66	3216.15		12.66	1116.97		12.66	528.441		12.66	191.391		12.66	-20.0684
12.68	1663.28		12.68	1499.67		12.68	1233.25		12.68	1959.78		12.68	3216.16		12.68	1116.88		12.68	528.251		12.68	191.097		12.68	-20.5976
12.7	1663.32		12.7	1500.15		12.7	1233.2		12.7	1959.41		12.7	3216.51		12.7	1116.71		12.7	528.216		12.7	191.287		12.7	-20.4512
12.72	1663.29		12.72	1500.61		12.72	1233.32		12.72	1959.35		12.72	3216.27		12.72	1116.79		12.72	528.272		12.72	191.469		12.72	-20.3847
12.74	1663.65		12.74	1501.2		12.74	1233.4		12.74	1959.55		12.74	3215.89		12.74	1116.42		12.74	528.289		12.74	191.566		12.74	-20.5522
12.76	1663.79		12.76	1502.03		12.76	1233.97		12.76	1959.63		12.76	3215.54		12.76	1116.52		12.76	527.846		12.76	191.575		12.76	-20.1995
12.78	1663.84		12.78	1502.51		12.78	1234.09		12.78	1958.87		12.78	3215.6		12.78	1116.41		12.78	527.741		12.78	191.739		12.78	-20.1957
12.8	1664.14		12.8	1502.27		12.8	1234.17		12.8	1958.41		12.8	3215.26		12.8	1116.01		12.8	527.339		12.8	191.884		12.8	-20.4615
12.82	1664.72		12.82	1502.13		12.82	1234.44		12.82	1957.73		12.82	3214.78		12.82	1115.76		12.82	527.224		12.82	191.67		12.82	-20.977
12.84	1665.11		12.84	1502.3		12.84	1234.27		12.84	1957.38		12.84	3214.74		12.84	1115.4		12.84	527.185		12.84	191.669		12.84	-20.9527
12.86	1665.65		12.86	1501.82		12.86	1234.7		12.86	1956.67		12.86	3214.18		12.86	1115.33		12.86	526.971		12.86	191.666		12.86	-20.6304
12.88	1666.26		12.88	1500.68		12.88	1234.37		12.88	1956.35		12.88	3214.19		12.88	1114.94		12.88	526.775		12.88	191.862		12.88	-20.5661
12.9	1666.91		12.9	1500.46		12.9	1233.83		12.9	1956.38		12.9	3214.34		12.9	1115.05		12.9	526.787		12.9	191.72		12.9	-20.4414
12.92	1666.91		12.92	1500.26		12.92	1234.4		12.92	1956.23		12.92	3214.06		12.92	1115.17		12.92	526.647		12.92	191.614		12.92	-20.0401
12.94	1666.98		12.94	1499.59		12.94	1234.42		12.94	1956.29		12.94	3214.31		12.94	1114.39		12.94	526.6		12.94	191.68		12.94	-19.8753
12.96	1666.54		12.96	1498.85		12.96	1233.93		12.96	1956.07		12.96	3214.81		12.96	1114.23		12.96	526.676		12.96	191.728		12.96	-20.111
12.98	1665.99		12.98	1498.72		12.98	1234.36		12.98	1956.14		12.98	3214.75		12.98	1114.49		12.98	527.13		12.98	191.498		12.98	-20.5621
13	1665.72		13	1499.22		13	1235.18		13	1956.07		13	3214.88		13	1114.47		13	527.074		13	191.09		13	-20.8922
13.02	1665.26		13.02	1498.92		13.02	1235.53		13.02	1956.06		13.02	3215.41		13.02	1114.75		13.02	526.763		13.02	190.862		13.02	-21.0623
13.04	1665.39		13.04	1498.86		13.04	1235.66		13.04	1955.71		13.04	3214.78		13.04	1115.07		13.04	527.598		13.04	191.032		13.04	-21.2409
13.06	1665.92		13.06	1498.88		13.06	1235.48		13.06	1955.61		13.06	3214.84		13.06	1114.8		13.06	527.723		13.06	190.988		13.06	-21.133
13.08	1665.85		13.08	1498.79		13.08	1235.59		13.08	1955.79		13.08	3214.67		13.08	1115.3		13.08	527.381		13.08	191.017		13.08	-21.2301
13.1	1664.75		13.1	1498.5		13.1	1235.69		13.1	1955.76		13.1	3214.55		13.1	1115.11		13.1	526.778		13.1	191.167		13.1	-21.4939
13.12	1664.02		13.12	1498.15		13.12	1235.55		13.12	1955.31		13.12	3214.17		13.12	1115.56		13.12	526.72		13.12	191.226		13.12	-21.5631
13.14	1663.88		13.14	1498.36		13.14	1235.55		13.14	1954.95		13.14	3214.28		13.14	1116.13		13.14	526.605		13.14	191.148		13.14	-21.4643
13.16	1663.82		13.16	1498.38		13.16	1235.61		13.16	1954.96		13.16	3214.42		13.16	1116.75		13.16	526.547		13.16	191.203		13.16	-21.0845
13.18	1664.4		13.18	1497.95		13.18	1236.03		13.18	1954.34		13.18	3214.55		13.18	1117.02		13.18	526.743		13.18	190.901		13.18	-21.1084
13.2	1664.02		13.2	1498.25		13.2	1236.4		13.2	1953.86		13.2	3214.04		13.2	1117.66		13.2	526.902		13.2	190.948		13.2	-20.7089
13.22	1663.82		13.22	1498.12		13.22	1235.93		13.22	1954.07		13.22	3213.87		13.22	1117.97		13.22	526.83		13.22	191.132		13.22	-20.5431
13.24	1663.46		13.24	1497.59		13.24	1235.51		13.24	1953.9		13.24	3214.5		13.24	1117.76		13.24	527.384		13.24	191.196		13.24	-20.7633
13.26	1663.79		13.26	1497.72		13.26	1235.13		13.26	1953.57		13.26	3213.87		13.26	1117.88		13.26	527.544		13.26	191.135		13.26	-20.7339
13.28	1663.15		13.28	1497.4		13.28	1234.24		13.28	1953.07		13.28	3214.19		13.28	1118.18		13.28	527.445		13.28	191.47		13.28	-20.5903
13.3	1662.76		13.3	1496.57		13.3	1233.85		13.3	1952.71		13.3	3214.15		13.3	1118.28		13.3	527.298		13.3	191.547		13.3	-20.6585
13.32	1662.89		13.32	1495.54		13.32	1232.84		13.32	1952.79		13.32	3213.81		13.32	1119.17		13.32	527.576		13.32	191.661		13.32	-20.621
13.34	1663.07		13.34	1494.4		13.34	1232.54		13.34	1952.88		13.34	3213.66		13.34	1119.64		13.34	527.742		13.34	191.821		13.34	-20.4212
13.36	1662.94		13.36	1493.77		13.36	1231.95		13.36	1952.9		13.36	3213.57		13.36	1120.3		13.36	527.902		13.36	191.98		13.36	-20.4433
13.38	1662.19		13.38	1493.6		13.38	1231.27		13.38	1953.02		13.38	3213.32		13.38	1120.66		13.38	527.801		13.38	191.939		13.38	-20.6598
13.4	1661.25		13.4	1493.78		13.4	1230.15		13.4	1953.32		13.4	3213.1		13.4	1120.97		13.4	527.72		13.4	192.177		13.4	-20.5849
13.42	1661.13		13.42	1493.65		13.42	1229.38		13.42	1952.96		13.42	3213		13.42	1120.72		13.42	527.595		13.42	192.173		13.42	-21.0344
13.44	1661.32		13.44	1493.5		13.44	1228.94		13.44	1952.73		13.44	3213.21		13.44	1120.88		13.44	527.787		13.44	192.313		13.44	-21.1193
13.46	1660.2		13.46	1493.09		13.46	1228.23		13.46	1952.84		13.46	3213.08		13.46	1120.77		13.46	528.551		13.46	192.538		13.46	-21.2887
13.48	1660.25		13.48	1493.09		13.48	1227.76		13.48	1952.58		13.48	3213.55		13.48	1120.88		13.48	528.515		13.48	192.747		13.48	-21.0233
13.5	1660.87		13.5	1493.56		13.5	1227.41		13.5	1952.05		13.5	3213.43		13.5	1120.95		13.5	528.669		13.5	192.445		13.5	-20.7434
13.52	1660.73		13.52	1494.03		13.52	1227.62		13.52	1952.24		13.52	3213.15		13.52	1120.96		13.52	528.849		13.52	192.28		13.52	-21.1725
13.54	1662.16		13.54	1493.61		13.54	1227.98		13.54	1952.19		13.54	3212.7		13.54	1121.44		13.54	528.742		13.54	192.169		13.54	-21.2765
13.56	1662.05		13.56	1494.33		13.56	1227.5		13.56	1952.14		13.56	3212.58		13.56	1121.31		13.56	528.584		13.56	192.093		13.56	-21.7972
13.58	1662.59		13.58	1494.16		13.58	1227.34		13.58	1951.99		13.58	3212.06		13.58	1121.43		13.58	528.673		13.58	192.157		13.58	-22.3282
13.6	1663.06		13.6	1494.99		13.6	1226.83		13.6	1952.2		13.6	3212.12		13.6	1121.53		13.6	528.931		13.6	192.2		13.6	-22.159
13.62	1662.69		13.62	1494.68		13.62	1227.27		13.62	1952.46		13.62	3211.36		13.62	1121.6		13.62	529.196		13.62	192.132		13.62	-22.3145
13.64	1662		13.64	1494.11		13.64	1227.82		13.64	1952.4		13.64	3211.24		13.64	1121.86		13.64	529.466		13.64	192.194		13.64	-22.5591
13.66	1661.96		13.66	1494.83		13.66	1227.86		13.66	1952.65		13.66	3210.95		13.66	1122.12		13.66	529.926		13.66	192.422		13.66	-22.6552
13.68	1661.98		13.68	1495.29		13.68	1227.86		13.68	1952.68		13.68	3210.7		13.68	1122.44		13.68	530.033		13.68	192.582		13.68	-22.6444
13.7	1661.8		13.7	1495.94		13.7	1227.23		13.7	1952.67		13.7	3210.88		13.7	1122.78		13.7	529.983		13.7	192.729		13.7	-22.257
13.72	1662.17		13.72	1496.58		13.72	1227.83		13.72	1953.04		13.72	3210.1		13.72	1123.2		13.72	530.24		13.72	192.712		13.72	-22.2595
13.74	1661.83		13.74	1497.13		13.74	1228.04		13.74	1953.3		13.74	3209.91		13.74	1123.25		13.74	530.528		13.74	192.856		13.74	-22.6754
13.76	1661.57		13.76	1497.69		13.76	1228.61		13.76	1953.35		13.76	3210.25		13.76	1123.59		13.76	530.203		13.76	193.126		13.76	-22.2443
13.78	1661.94		13.78	1498.05		13.78	1228.69		13.78	1953.41		13.78	3210.11		13.78	1123.64		13.78	530.139		13.78	193.157		13.78	-22.6186
13.8	1662.1		13.8	1498.1		13.8	1228.95		13.8	1953.58		13.8	3209.93		13.8	1123.64		13.8	530.729		13.8	192.912		13.8	-22.7892
13.82	1661.7		13.82	1498.67		13.82	1228.75		13.82	1953.85		13.82	3209.11		13.82	1123.55		13.82	531.388		13.82	193.368		13.82	-22.6817
13.84	1661.68		13.84	1499.03		13.84	1228.6		13.84	1953.99		13.84	3209.39		13.84	1124.27		13.84	531.661		13.84	193.614		13.84	-21.9152
13.86	1662.1		13.86	1499.12		13.86	1229.18		13.86	1953.95		13.86	3208.99		13.86	1124.69		13.86	532.392		13.86	194.035		13.86	-21.6421
13.88	1662.34		13.88	1498.6		13.88	1229.41		13.88	1954.03		13.88	3208.97		13.88	1124.98		13.88	532.475		13.88	194.051		13.88	-21.7486
13.9	1662.28		13.9	1498.99		13.9	1230.19		13.9	1953.96		13.9	3209.14		13.9	1125.18		13.9	532.704		13.9	194.049		13.9	-21.5134
13.92	1661.86		13.92	1499.7		13.92	1230.59		13.92	1953.77		13.92	3208.8		13.92	1125.18		13.92	533.106		13.92	194.142		13.92	-21.6425
13.94	1661.56		13.94	1500.06		13.94	1231.08		13.94	1953.46		13.94	3209.43		13.94	1125.36		13.94	533.432		13.94	194.137		13.94	-21.7248
13.96	1662		13.96	1500.84		13.96	1231.64		13.96	1953.3		13.96	3209.45		13.96	1125.86		13.96	533.848		13.96	193.964		13.96	-22.0099
13.98	1661.34		13.98	1501.54		13.98	1232.09		13.98	1953.54		13.98	3209.03		13.98	1125.63		13.98	533.838		13.98	193.76		13.98	-21.8375
14	1661.92		14	1501.66		14	1232.2		14	1953.55		14	3208.66		14	1125.56		14	533.626		14	193.664		14	-21.7389
14.02	1661.49		14.02	1502.3		14.02	1232.23		14.02	1953.76		14.02	3208.89		14.02	1125.81		14.02	533.692		14.02	193.954		14.02	-21.6799
14.04	1661.74		14.04	1502.6		14.04	1232.64		14.04	1953.72		14.04	3208.4		14.04	1125.85		14.04	533.922		14.04	194.167		14.04	-21.4196
14.06	1661.65		14.06	1503.55		14.06	1232.57		14.06	1953.81		14.06	3208.5		14.06	1125.94		14.06	533.755		14.06	194.061		14.06	-21.1016
14.08	1660.66		14.08	1503.58		14.08	1233.14		14.08	1953.33		14.08	3208.44		14.08	1126.41		14.08	533.477		14.08	194.462		14.08	-21.1386
14.1	1660.38		14.1	1503.35		14.1	1233.71		14.1	1953.1		14.1	3208.08		14.1	1126.84		14.1	533.617		14.1	194.627		14.1	-20.8776
14.12	1661.15		14.12	1503.41		14.12	1234.11		14.12	1953.02		14.12	3208.48		14.12	1126.93		14.12	533.688		14.12	194.5		14.12	-20.4901
14.14	1661.49		14.14	1503.12		14.14	1234.2		14.14	1953		14.14	3208.42		14.14	1127.01		14.14	533.319		14.14	194.363		14.14	-20.1176
14.16	1662.08		14.16	1502.9		14.16	1234.48		14.16	1952.46		14.16	3208.19		14.16	1127.09		14.16	532.779		14.16	194.534		14.16	-19.7978
14.18	1662.55		14.18	1502.85		14.18	1234.19		14.18	1952.28		14.18	3208.24		14.18	1126.67		14.18	532.958		14.18	194.773		14.18	-19.3676
14.2	1662.09		14.2	1502.2		14.2	1234.2		14.2	1951.78		14.2	3208.15		14.2	1126.78		14.2	533.342		14.2	194.908		14.2	-19.1042
14.22	1662.24		14.22	1501.5		14.22	1233.69		14.22	1951.36		14.22	3208.28		14.22	1127.26		14.22	533.234		14.22	194.85		14.22	-19.1114
14.24	1662.65		14.24	1501.92		14.24	1233.84		14.24	1950.97		14.24	3208.92		14.24	1127.52		14.24	533.663		14.24	194.855		14.24	-19.5446
14.26	1662.86		14.26	1502.44		14.26	1234.33		14.26	1950.37		14.26	3208.79		14.26	1127.77		14.26	533.923		14.26	194.894		14.26	-19.4926
14.28	1662.87		14.28	1502.93		14.28	1234.85		14.28	1950.53		14.28	3208.97		14.28	1127.54		14.28	533.996		14.28	195.065		14.28	-19.5572
14.3	1663.8		14.3	1502.56		14.3	1234.83		14.3	1950.44		14.3	3208.77		14.3	1127.8		14.3	534.421		14.3	195.21		14.3	-19.3874
14.32	1664.13		14.32	1502.93		14.32	1234.26		14.32	1950.63		14.32	3208.77		14.32	1128.23		14.32	534.039		14.32	195.378		14.32	-19.4664
14.34	1664.25		14.34	1504.16		14.34	1234.77		14.34	1950.46		14.34	3208.66		14.34	1128.03		14.34	534.142		14.34	195.367		14.34	-19.4251
14.36	1664.32		14.36	1504.52		14.36	1235.34		14.36	1950.27		14.36	3208.92		14.36	1127.95		14.36	533.933		14.36	195.448		14.36	-19.0291
14.38	1664.16		14.38	1504.56		14.38	1236.22		14.38	1950.17		14.38	3209.1		14.38	1127.91		14.38	533.953		14.38	195.481		14.38	-19.1579
14.4	1664.1		14.4	1503.91		14.4	1236.9		14.4	1949.71		14.4	3209.68		14.4	1127.55		14.4	533.907		14.4	195.634		14.4	-18.7824
14.42	1664.9		14.42	1504.45		14.42	1237.81		14.42	1949.48		14.42	3209.55		14.42	1127.08		14.42	534.426		14.42	195.448		14.42	-18.5039
14.44	1665.25		14.44	1505.13		14.44	1238.01		14.44	1949.27		14.44	3209.73		14.44	1127.39		14.44	534.431		14.44	195.467		14.44	-17.9586
14.46	1665.32		14.46	1504.71		14.46	1237.87		14.46	1949.15		14.46	3209.4		14.46	1127.38		14.46	534.807		14.46	195.424		14.46	-17.8234
14.48	1665.81		14.48	1505.65		14.48	1238.28		14.48	1948.77		14.48	3209.25		14.48	1127.43		14.48	535.024		14.48	195.384		14.48	-17.6772
14.5	1665.66		14.5	1505.82		14.5	1239.23		14.5	1948.67		14.5	3208.82		14.5	1127.24		14.5	535.486		14.5	195		14.5	-17.6672
14.52	1666.68		14.52	1505.76		14.52	1239.78		14.52	1948.8		14.52	3208.78		14.52	1127.38		14.52	536.33		14.52	195.107		14.52	-17.7888
14.54	1668.11		14.54	1505.79		14.54	1240.26		14.54	1948.75		14.54	3208.81		14.54	1127.37		14.54	536.411		14.54	195.143		14.54	-17.3239
14.56	1668.85		14.56	1506.33		14.56	1240.42		14.56	1948.64		14.56	3208.38		14.56	1127.55		14.56	536.709		14.56	195.432		14.56	-17.1753
14.58	1669.23		14.58	1506.08		14.58	1240.36		14.58	1948.65		14.58	3208.23		14.58	1127.96		14.58	537.255		14.58	195.452		14.58	-16.9176
14.6	1669.54		14.6	1506.91		14.6	1240.22		14.6	1948.84		14.6	3208.21		14.6	1127.76		14.6	537.785		14.6	195.61		14.6	-16.8076
14.62	1669.38		14.62	1506.79		14.62	1240.69		14.62	1948.86		14.62	3207.98		14.62	1128		14.62	537.5		14.62	195.699		14.62	-16.794
14.64	1670.01		14.64	1508.11		14.64	1240.77		14.64	1948.94		14.64	3208.02		14.64	1128.31		14.64	537.661		14.64	195.49		14.64	-17.1633
14.66	1670.94		14.66	1508.72		14.66	1241.1		14.66	1949.19		14.66	3207.72		14.66	1128.16		14.66	537.857		14.66	195.312		14.66	-17.202
14.68	1671.97		14.68	1509.33		14.68	1240.84		14.68	1949.64		14.68	3207.86		14.68	1128.1		14.68	537.482		14.68	195.395		14.68	-17.3508
14.7	1672.25		14.7	1510.26		14.7	1240.79		14.7	1949.57		14.7	3207.92		14.7	1128.1		14.7	537.976		14.7	195.241		14.7	-17.3274
14.72	1672.68		14.72	1511.55		14.72	1241.76		14.72	1949.95		14.72	3207.13		14.72	1128.03		14.72	538.545		14.72	195.251		14.72	-17.7135
14.74	1672.69		14.74	1511.46		14.74	1242.76		14.74	1950.2		14.74	3207.09		14.74	1127.88		14.74	538.782		14.74	195.693		14.74	-17.9598
14.76	1673.17		14.76	1512.57		14.76	1243.08		14.76	1950.05		14.76	3207.3		14.76	1127.93		14.76	538.592		14.76	196.015		14.76	-17.8541
14.78	1673.92		14.78	1512.5		14.78	1242.91		14.78	1949.9		14.78	3206.45		14.78	1127.77		14.78	539.734		14.78	196.178		14.78	-18.0035
14.8	1674.3		14.8	1513.77		14.8	1243.14		14.8	1949.68		14.8	3206.43		14.8	1127.06		14.8	540.094		14.8	196.42		14.8	-17.8802
14.82	1674.78		14.82	1514.18		14.82	1243.22		14.82	1949.85		14.82	3206.2		14.82	1127.25		14.82	539.933		14.82	197.063		14.82	-17.437
14.84	1675.74		14.84	1513.89		14.84	1242.48		14.84	1950.06		14.84	3206.22		14.84	1127.52		14.84	540.184		14.84	197.067		14.84	-17.4918
14.86	1676.15		14.86	1514.22		14.86	1242.86		14.86	1950.27		14.86	3205.87		14.86	1127.61		14.86	540.273		14.86	197.036		14.86	-17.5162
14.88	1677.08		14.88	1514.33		14.88	1242.62		14.88	1950.31		14.88	3205.84		14.88	1127.59		14.88	540.169		14.88	196.841		14.88	-17.9567
14.9	1677.82		14.9	1515.01		14.9	1243.03		14.9	1950.41		14.9	3205.92		14.9	1127.15		14.9	540.476		14.9	197.032		14.9	-17.7009
14.92	1678.25		14.92	1515.61		14.92	1242.64		14.92	1950.43		14.92	3206.07		14.92	1126.99		14.92	539.927		14.92	197.166		14.92	-18.1819
14.94	1678.04		14.94	1515.28		14.94	1243.31		14.94	1950.38		14.94	3205.8		14.94	1126.85		14.94	539.7		14.94	196.832		14.94	-18.3035
14.96	1678.36		14.96	1515.5		14.96	1243.83		14.96	1950.79		14.96	3205.64		14.96	1126.58		14.96	539.644		14.96	197.355		14.96	-18.3949
14.98	1677.76		14.98	1516.17		14.98	1244.08		14.98	1950.92		14.98	3205.54		14.98	1126.53		14.98	539.523		14.98	197.6		14.98	-18.1911
15	1678.05		15	1516.64		15	1244.85		15	1950.82		15	3205.15		15	1126.85		15	539.635		15	197.757		15	-17.8914
15.02	1677.68		15.02	1517.42		15.02	1245.67		15.02	1950.72		15.02	3205.9		15.02	1127.75		15.02	539.361		15.02	198.156		15.02	-18.111
15.04	1677.43		15.04	1517.47		15.04	1245.61		15.04	1950.72		15.04	3205.72		15.04	1128.09		15.04	539.46		15.04	198.27		15.04	-17.7431
15.06	1677.76		15.06	1517.64		15.06	1245.46		15.06	1950.58		15.06	3205.73		15.06	1128.88		15.06	539.42		15.06	198.399		15.06	-17.6941
15.08	1678.52		15.08	1517.19		15.08	1245.51		15.08	1950.63		15.08	3206.16		15.08	1129.64		15.08	539.237		15.08	198.451		15.08	-17.6561
15.1	1680.07		15.1	1517.55		15.1	1246.2		15.1	1950.56		15.1	3205.88		15.1	1129.7		15.1	539.333		15.1	198.365		15.1	-17.4996
15.12	1680.74		15.12	1517.43		15.12	1246.46		15.12	1950.64		15.12	3206.32		15.12	1129.53		15.12	539.454		15.12	198.297		15.12	-17.6935
15.14	1680.31		15.14	1517.72		15.14	1246.74		15.14	1950.31		15.14	3206.03		15.14	1129.3		15.14	539.524		15.14	198.215		15.14	-17.8053
15.16	1680.76		15.16	1517.9		15.16	1247.63		15.16	1950.08		15.16	3206.18		15.16	1129.51		15.16	539.645		15.16	198.33		15.16	-17.8242
15.18	1680.89		15.18	1517.33		15.18	1248.78		15.18	1950.25		15.18	3206.61		15.18	1129.75		15.18	539.895		15.18	198.253		15.18	-17.8953
15.2	1680.69		15.2	1517.54		15.2	1249		15.2	1950.22		15.2	3206.75		15.2	1130.4		15.2	539.568		15.2	197.812		15.2	-17.8408
15.22	1680.38		15.22	1517.25		15.22	1249.27		15.22	1950.27		15.22	3206.82		15.22	1130.89		15.22	539.357		15.22	197.879		15.22	-17.5916
15.24	1680.99		15.24	1516.91		15.24	1250.07		15.24	1950.3		15.24	3206.74		15.24	1130.49		15.24	539.024		15.24	198.008		15.24	-17.834
15.26	1681.56		15.26	1516.44		15.26	1250.84		15.26	1950.47		15.26	3206.74		15.26	1130.33		15.26	538.688		15.26	197.923		15.26	-17.8085
15.28	1681.87		15.28	1516.59		15.28	1251.5		15.28	1950.74		15.28	3206.93		15.28	1130.8		15.28	538.957		15.28	197.926		15.28	-17.7746
15.3	1681.08		15.3	1516.53		15.3	1251.21		15.3	1950.41		15.3	3207.18		15.3	1131.57		15.3	538.924		15.3	197.966		15.3	-17.7851
15.32	1680.38		15.32	1516.5		15.32	1251.37		15.32	1950.03		15.32	3207.39		15.32	1131.53		15.32	538.224		15.32	198.043		15.32	-17.6102
15.34	1680.17		15.34	1516.6		15.34	1252.18		15.34	1949.66		15.34	3207.14		15.34	1131.31		15.34	538.402		15.34	197.998		15.34	-17.4034
15.36	1679.5		15.36	1515.29		15.36	1253.11		15.36	1949.54		15.36	3207.62		15.36	1131.31		15.36	538.188		15.36	197.75		15.36	-17.3095
15.38	1679.47		15.38	1514.34		15.38	1253.68		15.38	1949.42		15.38	3207.54		15.38	1131.43		15.38	538.392		15.38	197.583		15.38	-17.3193
15.4	1679.07		15.4	1514.65		15.4	1254.1		15.4	1949.47		15.4	3207.62		15.4	1131.69		15.4	538.774		15.4	197.353		15.4	-17.0013
15.42	1679.27		15.42	1515.22		15.42	1253.72		15.42	1949.31		15.42	3207.26		15.42	1132.15		15.42	538.66		15.42	197.026		15.42	-16.8753
15.44	1679.25		15.44	1514.8		15.44	1253.28		15.44	1948.69		15.44	3207.36		15.44	1132.06		15.44	538.907		15.44	196.909		15.44	-16.8004
15.46	1679.66		15.46	1514.41		15.46	1253.27		15.46	1948.86		15.46	3206.98		15.46	1131.28		15.46	539.099		15.46	196.586		15.46	-16.952
15.48	1679.71		15.48	1515.26		15.48	1254.02		15.48	1948.88		15.48	3206.81		15.48	1131.39		15.48	539.435		15.48	196.001		15.48	-16.758
15.5	1679.56		15.5	1514.79		15.5	1254.25		15.5	1949.29		15.5	3207.12		15.5	1131.55		15.5	539.013		15.5	195.405		15.5	-16.7511
15.52	1680.33		15.52	1515.04		15.52	1254.66		15.52	1949.2		15.52	3207.33		15.52	1130.86		15.52	538.941		15.52	195.215		15.52	-16.4041
15.54	1680.36		15.54	1514.57		15.54	1254.63		15.54	1948.91		15.54	3206.94		15.54	1130.82		15.54	538.913		15.54	195.099		15.54	-16.3425
15.56	1680.78		15.56	1515.09		15.56	1254.18		15.56	1948.66		15.56	3206.99		15.56	1130.53		15.56	539.154		15.56	195.036		15.56	-16.3848
15.58	1680.74		15.58	1515.59		15.58	1254.26		15.58	1948.69		15.58	3207.21		15.58	1130.18		15.58	539.662		15.58	194.463		15.58	-16.4843
15.6	1681.87		15.6	1515.97		15.6	1254.91		15.6	1948.89		15.6	3206.65		15.6	1130.08		15.6	539.55		15.6	194.477		15.6	-16.2474
15.62	1682.27		15.62	1516.1		15.62	1255.46		15.62	1949.26		15.62	3206.62		15.62	1129.92		15.62	539.978		15.62	194.312		15.62	-16.031
15.64	1683.05		15.64	1516.83		15.64	1255.6		15.64	1949.03		15.64	3206.44		15.64	1129.61		15.64	540.323		15.64	193.989		15.64	-16.1442
15.66	1683.63		15.66	1516.13		15.66	1255.18		15.66	1949.05		15.66	3206.45		15.66	1129.34		15.66	540.097		15.66	194.105		15.66	-16.0013
15.68	1684.59		15.68	1516.47		15.68	1254.89		15.68	1949.66		15.68	3206.5		15.68	1129.22		15.68	540.124		15.68	194.195		15.68	-15.9859
15.7	1684.06		15.7	1515.97		15.7	1255.48		15.7	1949.48		15.7	3205.98		15.7	1128.63		15.7	540.86		15.7	194.12		15.7	-16.1131
15.72	1683.46		15.72	1515.95		15.72	1255.05		15.72	1949.54		15.72	3205.56		15.72	1128.36		15.72	541.054		15.72	194.204		15.72	-15.9677
15.74	1682.67		15.74	1516.11		15.74	1254.89		15.74	1949.72		15.74	3205.6		15.74	1128.38		15.74	540.794		15.74	194.65		15.74	-16.0542
15.76	1682.86		15.76	1517.23		15.76	1254.07		15.76	1950.14		15.76	3205.59		15.76	1127.83		15.76	540.64		15.76	194.772		15.76	-16.0763
15.78	1683.3		15.78	1517.02		15.78	1253.77		15.78	1950.35		15.78	3205.45		15.78	1127.64		15.78	540.45		15.78	194.724		15.78	-15.7039
15.8	1683.57		15.8	1517.43		15.8	1253.35		15.8	1950.57		15.8	3206.01		15.8	1127.73		15.8	540.376		15.8	194.575		15.8	-15.4331
15.82	1684.25		15.82	1516.5		15.82	1252.68		15.82	1950.93		15.82	3205.47		15.82	1127.85		15.82	540.133		15.82	194.781		15.82	-15.5786
15.84	1684.9		15.84	1516.18		15.84	1252.94		15.84	1950.91		15.84	3205.09		15.84	1127.51		15.84	540.394		15.84	194.835		15.84	-15.7587
15.86	1684.77		15.86	1517.27		15.86	1253.83		15.86	1950.59		15.86	3205.71		15.86	1126.97		15.86	540.336		15.86	194.934		15.86	-15.4346
15.88	1685.74		15.88	1516.75		15.88	1253.7		15.88	1950.34		15.88	3205.94		15.88	1126.27		15.88	540.1		15.88	195.308		15.88	-15.2499
15.9	1686.08		15.9	1517.27		15.9	1253.96		15.9	1950.62		15.9	3206.34		15.9	1126.81		15.9	539.782		15.9	195.81		15.9	-14.8582
15.92	1685.82		15.92	1517.67		15.92	1253.54		15.92	1950.6		15.92	3206.23		15.92	1127.13		15.92	539.336		15.92	195.878		15.92	-15.0028
15.94	1685.76		15.94	1518.29		15.94	1254.39		15.94	1950.43		15.94	3206.15		15.94	1126.65		15.94	539.568		15.94	196.058		15.94	-15.2835
15.96	1685.44		15.96	1519.38		15.96	1254.57		15.96	1950.49		15.96	3206.07		15.96	1126.83		15.96	539.673		15.96	196.331		15.96	-14.9567
15.98	1685.18		15.98	1519.53		15.98	1254.58		15.98	1950.38		15.98	3205.96		15.98	1127.28		15.98	539.246		15.98	196.274		15.98	-14.7976
16	1685.93		16	1519.12		16	1254.38		16	1950.15		16	3206.22		16	1127.53		16	539.076		16	196.193		16	-14.695
16.02	1686.34		16.02	1519.54		16.02	1254.39		16.02	1950.23		16.02	3206.19		16.02	1128.24		16.02	538.841		16.02	196.268		16.02	-15.0787
16.04	1686.45		16.04	1519.7		16.04	1253.64		16.04	1950.66		16.04	3205.92		16.04	1128.6		16.04	538.767		16.04	196.382		16.04	-14.9984
16.06	1687.14		16.06	1519.14		16.06	1254.1		16.06	1950.69		16.06	3206.07		16.06	1129		16.06	539.362		16.06	196.666		16.06	-15.1709
16.08	1687.42		16.08	1518.49		16.08	1254.03		16.08	1950.71		16.08	3206.34		16.08	1129.29		16.08	539.256		16.08	196.648		16.08	-15.4048
16.1	1686.51		16.1	1518.91		16.1	1255.29		16.1	1950.43		16.1	3206.19		16.1	1128.6		16.1	538.472		16.1	196.452		16.1	-15.6806
16.12	1685.29		16.12	1518.67		16.12	1254.7		16.12	1950.9		16.12	3206.78		16.12	1128.42		16.12	538.62		16.12	196.63		16.12	-15.6802
16.14	1684.64		16.14	1519.37		16.14	1255.19		16.14	1950.55		16.14	3206.53		16.14	1128.66		16.14	538.477		16.14	196.756		16.14	-15.521
16.16	1685.29		16.16	1518.99		16.16	1255.32		16.16	1950.68		16.16	3206.64		16.16	1129.01		16.16	538.398		16.16	197.297		16.16	-15.5963
16.18	1684.53		16.18	1518.37		16.18	1255.49		16.18	1950.58		16.18	3206.82		16.18	1129.06		16.18	538.178		16.18	197.284		16.18	-16.0039
16.2	1684.01		16.2	1518.69		16.2	1255.32		16.2	1950.48		16.2	3206.42		16.2	1129.34		16.2	537.825		16.2	197.509		16.2	-15.9836
16.22	1684.37		16.22	1518.3		16.22	1255.99		16.22	1950.1		16.22	3206.46		16.22	1129.61		16.22	538.101		16.22	198.01		16.22	-16.8829
16.24	1684.44		16.24	1519.11		16.24	1255.91		16.24	1950.04		16.24	3206.39		16.24	1129.96		16.24	537.841		16.24	198.043		16.24	-17.6065
16.26	1683.95		16.26	1519.95		16.26	1256.32		16.26	1949.93		16.26	3205.88		16.26	1130.25		16.26	537.794		16.26	198.087		16.26	-17.5379
16.28	1682.68		16.28	1520.14		16.28	1255.53		16.28	1949.27		16.28	3206.17		16.28	1130.35		16.28	538.164		16.28	198.431		16.28	-17.5875
16.3	1682		16.3	1520.26		16.3	1254.49		16.3	1948.89		16.3	3205.62		16.3	1130.46		16.3	537.636		16.3	198.497		16.3	-17.6659
16.32	1681.86		16.32	1520.17		16.32	1254.7		16.32	1948.54		16.32	3205.25		16.32	1130.07		16.32	537.358		16.32	198.622		16.32	-17.5569
16.34	1680.83		16.34	1519.33		16.34	1254.85		16.34	1948.67		16.34	3205.25		16.34	1130.92		16.34	537.459		16.34	198.261		16.34	-17.8309
16.36	1680.26		16.36	1518.71		16.36	1255.36		16.36	1948.65		16.36	3205.3		16.36	1131.41		16.36	537.429		16.36	198.12		16.36	-18.0442
16.38	1679.46		16.38	1518.16		16.38	1255.36		16.38	1948.71		16.38	3205.01		16.38	1131.77		16.38	537.406		16.38	197.987		16.38	-17.6837
16.4	1678.48		16.4	1518.91		16.4	1255.25		16.4	1948.44		16.4	3204.98		16.4	1131.94		16.4	537.817		16.4	197.903		16.4	-17.8762
16.42	1678.74		16.42	1518.41		16.42	1255.33		16.42	1948.02		16.42	3204.78		16.42	1131.68		16.42	537.747		16.42	197.614		16.42	-17.8177
16.44	1678.31		16.44	1518.64		16.44	1255.62		16.44	1948.23		16.44	3204.68		16.44	1131.31		16.44	538.522		16.44	197.403		16.44	-17.8947
16.46	1677.99		16.46	1519.47		16.46	1256.06		16.46	1948.13		16.46	3204.84		16.46	1131.37		16.46	538.471		16.46	197.218		16.46	-18.0323
16.48	1677.83		16.48	1519.79		16.48	1257.19		16.48	1947.97		16.48	3204.49		16.48	1131.69		16.48	539.043		16.48	197.096		16.48	-17.8425
16.5	1677.82		16.5	1520.21		16.5	1257.89		16.5	1947.8		16.5	3204.57		16.5	1131.36		16.5	539.473		16.5	197.34		16.5	-17.9216
16.52	1678.55		16.52	1520.52		16.52	1258.34		16.52	1947.38		16.52	3204.66		16.52	1130.67		16.52	540.178		16.52	197.482		16.52	-17.5343
16.54	1679.59		16.54	1519.93		16.54	1258.11		16.54	1947.48		16.54	3204.26		16.54	1131.7		16.54	540.534		16.54	197.556		16.54	-17.7391
16.56	1680.5		16.56	1518.98		16.56	1258.76		16.56	1947.49		16.56	3204.47		16.56	1132.24		16.56	540.887		16.56	197.592		16.56	-17.389
16.58	1680.32		16.58	1518.32		16.58	1259.65		16.58	1947.51		16.58	3203.94		16.58	1132.17		16.58	540.433		16.58	197.383		16.58	-17.3352
16.6	1680.76		16.6	1517.84		16.6	1259.43		16.6	1947.47		16.6	3203.72		16.6	1132.33		16.6	540.734		16.6	197.708		16.6	-17.3234
16.62	1680.71		16.62	1517.39		16.62	1259.4		16.62	1947.11		16.62	3204.23		16.62	1131.84		16.62	541		16.62	197.773		16.62	-17.419
16.64	1681.97		16.64	1517.36		16.64	1259.46		16.64	1946.62		16.64	3203.94		16.64	1132.07		16.64	540.913		16.64	197.594		16.64	-16.816
16.66	1682.13		16.66	1516.49		16.66	1259.05		16.66	1947.03		16.66	3204.07		16.66	1131.95		16.66	540.705		16.66	197.549		16.66	-16.6568
16.68	1682.29		16.68	1517.04		16.68	1259.99		16.68	1947.03		16.68	3203.98		16.68	1131.65		16.68	541.345		16.68	197.483		16.68	-16.3546
16.7	1681.68		16.7	1517.03		16.7	1260.14		16.7	1946.85		16.7	3204.02		16.7	1132.14		16.7	541.702		16.7	197.529		16.7	-15.8901
16.72	1681.78		16.72	1517.7		16.72	1259.46		16.72	1946.89		16.72	3204.17		16.72	1132.69		16.72	541.409		16.72	197.679		16.72	-15.06
16.74	1682.52		16.74	1517.93		16.74	1259.82		16.74	1946.88		16.74	3204.19		16.74	1132.74		16.74	541.217		16.74	197.848		16.74	-14.8183
16.76	1683.57		16.76	1517.8		16.76	1259.8		16.76	1946.93		16.76	3204.84		16.76	1133.17		16.76	541.579		16.76	197.65		16.76	-14.3384
16.78	1684.66		16.78	1517.72		16.78	1259.8		16.78	1946.36		16.78	3205.11		16.78	1133.35		16.78	542.127		16.78	197.496		16.78	-13.929
16.8	1685.62		16.8	1517.45		16.8	1259.37		16.8	1945.83		16.8	3205.37		16.8	1133.39		16.8	542.856		16.8	197.647		16.8	-13.6001
16.82	1686.53		16.82	1517.83		16.82	1259.04		16.82	1945.66		16.82	3205.12		16.82	1132.89		16.82	542.553		16.82	197.741		16.82	-13.471
16.84	1686.77		16.84	1518.72		16.84	1259.85		16.84	1945.26		16.84	3205.4		16.84	1132.37		16.84	542.745		16.84	197.788		16.84	-12.7668
16.86	1686.94		16.86	1518.98		16.86	1259.15		16.86	1945.41		16.86	3205.87		16.86	1132.58		16.86	542.658		16.86	197.753		16.86	-12.0392
16.88	1687.27		16.88	1518.01		16.88	1259.32		16.88	1945.43		16.88	3206		16.88	1132.91		16.88	542.636		16.88	198.077		16.88	-12.0019
16.9	1686.82		16.9	1518.94		16.9	1259.77		16.9	1945.73		16.9	3206.35		16.9	1133.63		16.9	542.659		16.9	198.232		16.9	-11.9034
16.92	1687.02		16.92	1519.16		16.92	1260.1		16.92	1945.1		16.92	3206.23		16.92	1133.12		16.92	542.144		16.92	197.969		16.92	-11.3596
16.94	1687.19		16.94	1519.36		16.94	1260.41		16.94	1945		16.94	3206.72		16.94	1132.59		16.94	541.985		16.94	197.914		16.94	-11.3091
16.96	1686.51		16.96	1519.74		16.96	1260.15		16.96	1944.88		16.96	3206.64		16.96	1132.72		16.96	542.019		16.96	197.986		16.96	-10.6055
16.98	1687.02		16.98	1519.18		16.98	1259.76		16.98	1944.44		16.98	3207.2		16.98	1132.92		16.98	542.076		16.98	198.183		16.98	-10.2239
17	1687		17	1519.52		17	1259.22		17	1944.55		17	3207.54		17	1133.23		17	542.706		17	198.183		17	-10.1785
17.02	1686.49		17.02	1520.46		17.02	1259.23		17.02	1944.64		17.02	3207.41		17.02	1133.74		17.02	542.761		17.02	198.254		17.02	-10.1387
17.04	1685.6		17.04	1520.84		17.04	1258.21		17.04	1945.09		17.04	3208.22		17.04	1133.62		17.04	542.666		17.04	198.198		17.04	-10.1104
17.06	1686.24		17.06	1520.82		17.06	1258.98		17.06	1945.09		17.06	3208.23		17.06	1133.04		17.06	542.776		17.06	198.092		17.06	-9.82175
17.08	1686.24		17.08	1521.93		17.08	1259.61		17.08	1945.01		17.08	3207.94		17.08	1132.79		17.08	541.982		17.08	198.101		17.08	-9.48503
17.1	1685.09		17.1	1523.38		17.1	1260.67		17.1	1945.11		17.1	3207.73		17.1	1132.36		17.1	541.573		17.1	198.207		17.1	-9.07336
17.12	1684.63		17.12	1523.51		17.12	1259.86		17.12	1945.27		17.12	3207.82		17.12	1132.93		17.12	542.347		17.12	198.705		17.12	-9.00826
17.14	1684.09		17.14	1523.95		17.14	1260.47		17.14	1945.09		17.14	3207.62		17.14	1133.47		17.14	542.383		17.14	198.862		17.14	-9.26446
17.16	1684.16		17.16	1523.4		17.16	1260.22		17.16	1945.48		17.16	3207.45		17.16	1133.25		17.16	541.596		17.16	199.028		17.16	-9.65335
17.18	1682.67		17.18	1524.05		17.18	1259.83		17.18	1945.64		17.18	3206.92		17.18	1133.91		17.18	540.822		17.18	198.895		17.18	-9.93147
17.2	1683.05		17.2	1524.9		17.2	1259.52		17.2	1946		17.2	3206.86		17.2	1134.17		17.2	540.933		17.2	199.28		17.2	-9.57409
17.22	1683.24		17.22	1524.84		17.22	1258.89		17.22	1946.09		17.22	3206.79		17.22	1134.24		17.22	541.018		17.22	199.311		17.22	-10.0499
17.24	1682.7		17.24	1524.91		17.24	1258.39		17.24	1946.25		17.24	3206.26		17.24	1134.54		17.24	541.047		17.24	199.522		17.24	-9.54786
17.26	1682.37		17.26	1524.94		17.26	1258.56		17.26	1946.46		17.26	3206.38		17.26	1134.13		17.26	540.745		17.26	199.405		17.26	-9.10717
17.28	1682.26		17.28	1524.96		17.28	1258.19		17.28	1946.39		17.28	3206.67		17.28	1133.38		17.28	540.653		17.28	199.629		17.28	-9.58666
17.3	1682.35		17.3	1525.03		17.3	1258.53		17.3	1946.72		17.3	3206.67		17.3	1134		17.3	540.642		17.3	199.533		17.3	-9.63473
17.32	1681.67		17.32	1525.14		17.32	1259.37		17.32	1946.58		17.32	3206.89		17.32	1134.14		17.32	540.781		17.32	199.629		17.32	-10.2419
17.34	1681.59		17.34	1524.46		17.34	1259.79		17.34	1946.74		17.34	3207.01		17.34	1135.23		17.34	540.669		17.34	199.585		17.34	-10.542
17.36	1681.94		17.36	1524.91		17.36	1260.58		17.36	1946.88		17.36	3206.38		17.36	1135.59		17.36	541.524		17.36	199.684		17.36	-10.6401
17.38	1681.78		17.38	1525.1		17.38	1261.38		17.38	1947.08		17.38	3206.03		17.38	1135.41		17.38	542.188		17.38	199.783		17.38	-10.3188
17.4	1682.14		17.4	1525.83		17.4	1262.38		17.4	1947.15		17.4	3205.8		17.4	1135.29		17.4	542.558		17.4	199.952		17.4	-10.5721
17.42	1682.79		17.42	1526.03		17.42	1263.53		17.42	1947.68		17.42	3205.6		17.42	1135.89		17.42	542.25		17.42	199.905		17.42	-11.0595
17.44	1682.32		17.44	1526.84		17.44	1264.23		17.44	1947.71		17.44	3205.41		17.44	1135.91		17.44	542.219		17.44	199.657		17.44	-11.1854
17.46	1682.73		17.46	1527		17.46	1264.88		17.46	1947.38		17.46	3205.39		17.46	1136.49		17.46	542.302		17.46	200.003		17.46	-11.7656
17.48	1683.59		17.48	1527.16		17.48	1265.62		17.48	1947.68		17.48	3205.04		17.48	1136.92		17.48	542.356		17.48	200.107		17.48	-11.5145
17.5	1684.35		17.5	1526.54		17.5	1265.85		17.5	1947.53		17.5	3205.29		17.5	1137.02		17.5	542.211		17.5	200.297		17.5	-11.8464
17.52	1685.73		17.52	1525.49		17.52	1265.68		17.52	1947.66		17.52	3205		17.52	1137.32		17.52	541.997		17.52	200.172		17.52	-11.6689
17.54	1687.48		17.54	1525.08		17.54	1266.55		17.54	1947.9		17.54	3204.5		17.54	1138.11		17.54	542.193		17.54	200.226		17.54	-11.9678
17.56	1687.18		17.56	1524.98		17.56	1267.3		17.56	1947.74		17.56	3204.73		17.56	1138.29		17.56	542.677		17.56	200.185		17.56	-11.7211
17.58	1687.22		17.58	1526.22		17.58	1267.23		17.58	1947.5		17.58	3204.53		17.58	1138.02		17.58	542.222		17.58	200.275		17.58	-11.5773
17.6	1688.09		17.6	1526.21		17.6	1267.65		17.6	1947.24		17.6	3204.71		17.6	1138.09		17.6	543.297		17.6	200.285		17.6	-11.277
17.62	1688.32		17.62	1526.02		17.62	1268.29		17.62	1947.23		17.62	3204.36		17.62	1138.56		17.62	543.446		17.62	200.08		17.62	-10.5352
17.64	1689.51		17.64	1526.93		17.64	1268.96		17.64	1947.11		17.64	3204.16		17.64	1139.49		17.64	543.69		17.64	199.868		17.64	-10.1802
17.66	1689.43		17.66	1526.59		17.66	1268.33		17.66	1947.24		17.66	3204.26		17.66	1139.72		17.66	543.826		17.66	200.139		17.66	-10.1828
17.68	1690.18		17.68	1527.47		17.68	1268.17		17.68	1947.1		17.68	3204.07		17.68	1140.06		17.68	544.277		17.68	200.088		17.68	-9.97129
17.7	1690.67		17.7	1527.26		17.7	1267.76		17.7	1946.94		17.7	3203.95		17.7	1140.34		17.7	543.847		17.7	200.074		17.7	-10.3627
17.72	1691.5		17.72	1528.06		17.72	1267.47		17.72	1946.49		17.72	3203.7		17.72	1140.16		17.72	544.358		17.72	200.466		17.72	-10.2511
17.74	1692.28		17.74	1528.26		17.74	1267.59		17.74	1946.29		17.74	3203.95		17.74	1140.36		17.74	544.64		17.74	200.249		17.74	-10.3624
17.76	1692.82		17.76	1528.79		17.76	1267.97		17.76	1946.98		17.76	3204.29		17.76	1140.99		17.76	544.347		17.76	200.329		17.76	-10.1411
17.78	1692.92		17.78	1528.42		17.78	1267.84		17.78	1946.76		17.78	3204.06		17.78	1140.86		17.78	544.693		17.78	200.681		17.78	-9.61389
17.8	1693.91		17.8	1528.85		17.8	1267.81		17.8	1946.46		17.8	3203.67		17.8	1141.21		17.8	544.353		17.8	200.993		17.8	-9.57384
17.82	1693.94		17.82	1528.97		17.82	1267.68		17.82	1946.59		17.82	3203.18		17.82	1140.88		17.82	544.286		17.82	200.702		17.82	-9.6904
17.84	1693.47		17.84	1528.74		17.84	1268.18		17.84	1946.76		17.84	3203.04		17.84	1141.28		17.84	544.368		17.84	200.994		17.84	-9.65108
17.86	1693.82		17.86	1529.3		17.86	1268.15		17.86	1946.91		17.86	3203.32		17.86	1142.19		17.86	545.014		17.86	201.016		17.86	-9.33966
17.88	1693.58		17.88	1529.39		17.88	1268.42		17.88	1946.61		17.88	3203.49		17.88	1142.17		17.88	544.622		17.88	201.101		17.88	-9.36179
17.9	1694.15		17.9	1530.13		17.9	1268.17		17.9	1946.66		17.9	3203.39		17.9	1142.01		17.9	544.082		17.9	201.263		17.9	-8.80091
17.92	1694.64		17.92	1530.64		17.92	1267.81		17.92	1945.8		17.92	3203.4		17.92	1141.27		17.92	544.195		17.92	201.243		17.92	-8.30614
17.94	1694.59		17.94	1530.41		17.94	1267.59		17.94	1945.83		17.94	3203.85		17.94	1140.63		17.94	544.709		17.94	201.318		17.94	-8.45533
17.96	1694.62		17.96	1531.31		17.96	1267.25		17.96	1945.71		17.96	3203.65		17.96	1141.49		17.96	545.183		17.96	201.514		17.96	-8.09913
17.98	1695.02		17.98	1530.82		17.98	1267.17		17.98	1945.76		17.98	3203.71		17.98	1142.33		17.98	545.697		17.98	201.374		17.98	-7.75833
18	1694.54		18	1530.71		18	1267.61		18	1945.94		18	3203.46		18	1142.07		18	546.111		18	201.195		18	-7.36195
18.02	1693.81		18.02	1530.85		18.02	1268.01		18.02	1945.63		18.02	3203.28		18.02	1141.94		18.02	545.603		18.02	200.833		18.02	-7.18212
18.04	1693.36		18.04	1531.66		18.04	1267.94		18.04	1946.39		18.04	3203.58		18.04	1142.26		18.04	546.22		18.04	201.01		18.04	-7.41728
18.06	1693.67		18.06	1531.44		18.06	1268.52		18.06	1946.25		18.06	3203.37		18.06	1141.87		18.06	546.512		18.06	201.276		18.06	-7.07786
18.08	1692.58		18.08	1531.4		18.08	1268.66		18.08	1946.12		18.08	3203.29		18.08	1141.69		18.08	547.029		18.08	201.512		18.08	-7.37264
18.1	1691.3		18.1	1530.93		18.1	1268.35		18.1	1946.59		18.1	3203.81		18.1	1141.65		18.1	547.838		18.1	201.426		18.1	-6.98692
18.12	1690.47		18.12	1530.78		18.12	1267.49		18.12	1946.77		18.12	3203.71		18.12	1141.9		18.12	548.415		18.12	201.42		18.12	-6.69067
18.14	1690.8		18.14	1530.36		18.14	1267.24		18.14	1947.1		18.14	3203.85		18.14	1142.12		18.14	548.666		18.14	201.435		18.14	-6.47146
18.16	1690.83		18.16	1530.75		18.16	1266.82		18.16	1947.12		18.16	3204.1		18.16	1142.39		18.16	548.196		18.16	201.599		18.16	-5.92105
18.18	1690.63		18.18	1531.51		18.18	1266.68		18.18	1947.14		18.18	3204.37		18.18	1142.69		18.18	548.664		18.18	201.719		18.18	-5.67054
18.2	1691.99		18.2	1531.14		18.2	1266.91		18.2	1947.32		18.2	3204.66		18.2	1142.59		18.2	549.455		18.2	201.765		18.2	-5.55097
18.22	1691.23		18.22	1530.95		18.22	1266.52		18.22	1947.28		18.22	3204.78		18.22	1142.54		18.22	549.221		18.22	201.592		18.22	-5.52888
18.24	1691.77		18.24	1531.4		18.24	1266.29		18.24	1947.04		18.24	3204.87		18.24	1142.64		18.24	549.359		18.24	201.397		18.24	-4.70909
18.26	1692.1		18.26	1531.48		18.26	1266.59		18.26	1947.05		18.26	3205.22		18.26	1142.85		18.26	549.217		18.26	201.524		18.26	-4.58222
18.28	1691.57		18.28	1531.41		18.28	1266.74		18.28	1946.92		18.28	3205.26		18.28	1143.34		18.28	549.464		18.28	201.971		18.28	-4.90835
18.3	1691.2		18.3	1531.62		18.3	1266.47		18.3	1947.18		18.3	3205		18.3	1144.31		18.3	549.803		18.3	201.893		18.3	-4.91476
18.32	1691.4		18.32	1532.16		18.32	1265.9		18.32	1947.21		18.32	3204.67		18.32	1144.52		18.32	550.392		18.32	202.039		18.32	-5.26903
18.34	1691.43		18.34	1531.42		18.34	1266.06		18.34	1947.23		18.34	3204.62		18.34	1145.54		18.34	550.848		18.34	202.254		18.34	-4.89684
18.36	1691.89		18.36	1531.05		18.36	1266.9		18.36	1947.44		18.36	3204.18		18.36	1145.36		18.36	551.236		18.36	201.971		18.36	-4.8027
18.38	1692.09		18.38	1532.07		18.38	1267.16		18.38	1947.57		18.38	3204.34		18.38	1145.15		18.38	551.429		18.38	202.26		18.38	-4.48947
18.4	1691.62		18.4	1532.24		18.4	1267.58		18.4	1947.19		18.4	3204.61		18.4	1145.85		18.4	550.663		18.4	202.149		18.4	-4.66709
18.42	1692.46		18.42	1532.95		18.42	1267.43		18.42	1947.3		18.42	3204.61		18.42	1146.6		18.42	550.995		18.42	201.894		18.42	-4.54274
18.44	1692.34		18.44	1533.26		18.44	1267.57		18.44	1946.76		18.44	3204.68		18.44	1146.93		18.44	550.786		18.44	202.014		18.44	-4.0667
18.46	1692.6		18.46	1532.67		18.46	1267.43		18.46	1947.02		18.46	3204.71		18.46	1147.44		18.46	550.862		18.46	202.502		18.46	-3.94486
18.48	1692.69		18.48	1532.52		18.48	1267.61		18.48	1947.22		18.48	3204.41		18.48	1147.41		18.48	551.234		18.48	202.015		18.48	-3.06355
18.5	1692.26		18.5	1532.08		18.5	1267.21		18.5	1947.43		18.5	3204.15		18.5	1146.97		18.5	551.575		18.5	201.976		18.5	-2.7418
18.52	1692.92		18.52	1532.01		18.52	1268.05		18.52	1947.29		18.52	3204.02		18.52	1147.27		18.52	552.007		18.52	201.883		18.52	-2.28016
18.54	1692.31		18.54	1532.57		18.54	1268.23		18.54	1947.39		18.54	3203.98		18.54	1147.99		18.54	552.29		18.54	202.222		18.54	-2.07442
18.56	1690.82		18.56	1532.64		18.56	1268.09		18.56	1947.1		18.56	3204.31		18.56	1148.24		18.56	552.05		18.56	202.323		18.56	-1.39671
18.58	1691.7		18.58	1532.51		18.58	1268.3		18.58	1947.06		18.58	3204.03		18.58	1148.21		18.58	551.897		18.58	202.591		18.58	-1.39336
18.6	1692.22		18.6	1532.21		18.6	1269.19		18.6	1947.15		18.6	3204.02		18.6	1148.06		18.6	552.524		18.6	202.768		18.6	-0.9416
18.62	1691.91		18.62	1532.29		18.62	1268.79		18.62	1947.01		18.62	3203.92		18.62	1148.63		18.62	552.179		18.62	202.886		18.62	-1.07431
18.64	1692.62		18.64	1533.1		18.64	1268.41		18.64	1946.93		18.64	3203.65		18.64	1148.95		18.64	551.86		18.64	202.919		18.64	-1.21571
18.66	1692.34		18.66	1533.48		18.66	1268.53		18.66	1947.09		18.66	3203.44		18.66	1149.29		18.66	551.489		18.66	203.345		18.66	-1.06067
18.68	1692.88		18.68	1533.76		18.68	1268.61		18.68	1947.05		18.68	3203.55		18.68	1148.89		18.68	551.423		18.68	203.379		18.68	-1.47182
18.7	1693.01		18.7	1533.21		18.7	1269.46		18.7	1947.1		18.7	3203.43		18.7	1149.52		18.7	551.615		18.7	203.739		18.7	-1.78037
18.72	1693.1		18.72	1533.79		18.72	1269.31		18.72	1947.37		18.72	3203.5		18.72	1150.37		18.72	551.974		18.72	203.938		18.72	-1.5574
18.74	1693.17		18.74	1534.17		18.74	1269.77		18.74	1947.56		18.74	3203.63		18.74	1150.43		18.74	552.061		18.74	203.548		18.74	-2.00162
18.76	1693.27		18.76	1534.1		18.76	1269.82		18.76	1948		18.76	3203.47		18.76	1150.43		18.76	552.074		18.76	203.744		18.76	-1.76082
18.78	1693.23		18.78	1533.24		18.78	1269.73		18.78	1947.59		18.78	3203.1		18.78	1150.29		18.78	553.022		18.78	203.556		18.78	-1.5976
18.8	1694.27		18.8	1533.26		18.8	1270.05		18.8	1947.93		18.8	3202.58		18.8	1150.7		18.8	553.038		18.8	203.33		18.8	-2.32111
18.82	1693.28		18.82	1533.23		18.82	1270.27		18.82	1948.19		18.82	3202.59		18.82	1150.88		18.82	552.893		18.82	203.291		18.82	-2.14991
18.84	1692.45		18.84	1533.17		18.84	1270.84		18.84	1948.69		18.84	3202.66		18.84	1150.94		18.84	553.345		18.84	203.327		18.84	-1.99125
18.86	1693.12		18.86	1534.21		18.86	1271.4		18.86	1948.37		18.86	3202.88		18.86	1151.34		18.86	553.548		18.86	203.356		18.86	-1.41667
18.88	1693.14		18.88	1533.38		18.88	1271.19		18.88	1948.36		18.88	3202.7		18.88	1150.73		18.88	552.976		18.88	203.709		18.88	-1.35189
18.9	1693.08		18.9	1533.31		18.9	1271.26		18.9	1948.59		18.9	3202.76		18.9	1150.89		18.9	553.713		18.9	203.741		18.9	-1.04194
18.92	1693.25		18.92	1533.57		18.92	1271.61		18.92	1948.23		18.92	3203.09		18.92	1150.72		18.92	554.723		18.92	203.348		18.92	-1.21891
18.94	1693.19		18.94	1533.56		18.94	1271.34		18.94	1948.85		18.94	3203.38		18.94	1151.58		18.94	555.364		18.94	203.172		18.94	-1.22111
18.96	1693.37		18.96	1534.05		18.96	1271.88		18.96	1948.92		18.96	3203.84		18.96	1152.41		18.96	555.965		18.96	203.178		18.96	-1.14158
18.98	1693.48		18.98	1532.95		18.98	1272.23		18.98	1949.09		18.98	3203.99		18.98	1152.71		18.98	556.487		18.98	202.847		18.98	-0.64073
19	1692.81		19	1532.51		19	1272.09		19	1949.22		19	3203.8		19	1152.53		19	557.069		19	202.499		19	-1.1539
19.02	1692.75		19.02	1533.08		19.02	1271.87		19.02	1949.69		19.02	3204.03		19.02	1152.92		19.02	556.972		19.02	202.382		19.02	-1.40761
19.04	1693.09		19.04	1533.06		19.04	1271.36		19.04	1949.99		19.04	3204.29		19.04	1152.99		19.04	557.575		19.04	202.302		19.04	-1.59305
19.06	1693.66		19.06	1532.57		19.06	1271.33		19.06	1949.58		19.06	3204.59		19.06	1152.72		19.06	557.049		19.06	201.95		19.06	-1.51991
19.08	1693.83		19.08	1532.11		19.08	1271.28		19.08	1949.49		19.08	3204.65		19.08	1153.16		19.08	557.361		19.08	201.992		19.08	-1.28566
19.1	1693.31		19.1	1532.21		19.1	1270.75		19.1	1949.43		19.1	3205.19		19.1	1153.27		19.1	557.126		19.1	201.929		19.1	-0.64433
19.12	1692.87		19.12	1532.27		19.12	1271.11		19.12	1949.41		19.12	3205.05		19.12	1154.39		19.12	556.748		19.12	202.04		19.12	-0.71117
19.14	1693.44		19.14	1531.58		19.14	1270.69		19.14	1949.5		19.14	3205.09		19.14	1154.41		19.14	557.148		19.14	202.101		19.14	-0.67448
19.16	1693.31		19.16	1531.51		19.16	1270.78		19.16	1949.53		19.16	3205.05		19.16	1155.02		19.16	557.187		19.16	202.28		19.16	-0.31073
19.18	1693.38		19.18	1530.95		19.18	1270.67		19.18	1949.23		19.18	3204.92		19.18	1154.84		19.18	557.452		19.18	202.035		19.18	-1.00975
19.2	1693.6		19.2	1530.71		19.2	1270.86		19.2	1949.56		19.2	3204.6		19.2	1154.96		19.2	557.943		19.2	201.816		19.2	-0.88558
19.22	1693.32		19.22	1530.15		19.22	1270.44		19.22	1949.4		19.22	3205.12		19.22	1154.88		19.22	557.919		19.22	201.796		19.22	-0.96024
19.24	1694.68		19.24	1529.81		19.24	1270.48		19.24	1949.21		19.24	3204.92		19.24	1155.17		19.24	558.101		19.24	202.217		19.24	-1.12982
19.26	1694.29		19.26	1528.96		19.26	1270.97		19.26	1949.59		19.26	3205.01		19.26	1155.94		19.26	558.708		19.26	202.626		19.26	-1.6111
19.28	1693.32		19.28	1528.65		19.28	1270.82		19.28	1949.17		19.28	3204.93		19.28	1155.92		19.28	559.223		19.28	202.573		19.28	-1.55466
19.3	1694.22		19.3	1528.32		19.3	1270.31		19.3	1948.73		19.3	3204.48		19.3	1156.22		19.3	559.22		19.3	202.534		19.3	-1.44641
19.32	1694.34		19.32	1527.28		19.32	1270.27		19.32	1948.42		19.32	3204.91		19.32	1156.18		19.32	559.79		19.32	202.746		19.32	-1.164
19.34	1694.18		19.34	1526.17		19.34	1270.87		19.34	1948.09		19.34	3204.94		19.34	1156.81		19.34	559.139		19.34	202.96		19.34	-0.68012
19.36	1694.23		19.36	1525.39		19.36	1270.78		19.36	1948.14		19.36	3204.99		19.36	1156.86		19.36	559.261		19.36	203.029		19.36	-0.29975
19.38	1693.4		19.38	1525.73		19.38	1270.46		19.38	1947.98		19.38	3205.02		19.38	1157.75		19.38	559.411		19.38	203.702		19.38	0.26502
19.4	1692.88		19.4	1524.87		19.4	1270.99		19.4	1947.99		19.4	3205.13		19.4	1158.23		19.4	558.409		19.4	203.484		19.4	0.5034
19.42	1692.12		19.42	1524.17		19.42	1271.37		19.42	1948.05		19.42	3205.11		19.42	1158.53		19.42	558.857		19.42	203.648		19.42	0.76238
19.44	1691.42		19.44	1522.56		19.44	1272.03		19.44	1948.04		19.44	3204.78		19.44	1158.02		19.44	558.519		19.44	204.057		19.44	0.8646
19.46	1691.09		19.46	1521.64		19.46	1271.17		19.46	1948.11		19.46	3204.84		19.46	1157.97		19.46	559.35		19.46	204.422		19.46	0.8258
19.48	1691.07		19.48	1521.06		19.48	1271.69		19.48	1947.76		19.48	3205.27		19.48	1157.74		19.48	559.837		19.48	204.49		19.48	1.21845
19.5	1690.99		19.5	1521.08		19.5	1272.25		19.5	1947.55		19.5	3205.35		19.5	1157.9		19.5	559.548		19.5	205.251		19.5	1.2611
19.52	1691.26		19.52	1520.57		19.52	1273.09		19.52	1947.27		19.52	3205.51		19.52	1158.74		19.52	559.467		19.52	205.501		19.52	1.37947
19.54	1690.57		19.54	1521.45		19.54	1272.47		19.54	1947.5		19.54	3205.44		19.54	1159.17		19.54	559.469		19.54	205.678		19.54	1.23456
19.56	1691.06		19.56	1521.51		19.56	1273.01		19.56	1947.82		19.56	3205.86		19.56	1158.89		19.56	559.593		19.56	205.533		19.56	1.61656
19.58	1690.96		19.58	1521.2		19.58	1273.4		19.58	1947.69		19.58	3205.77		19.58	1158.75		19.58	560.197		19.58	205.885		19.58	1.21483
19.6	1690.75		19.6	1522.02		19.6	1273.21		19.6	1947.45		19.6	3205.88		19.6	1158.64		19.6	560.129		19.6	206.259		19.6	1.62938
19.62	1690.79		19.62	1522.4		19.62	1272.74		19.62	1947.37		19.62	3205.81		19.62	1158.55		19.62	559.768		19.62	206.288		19.62	1.06253
19.64	1691.26		19.64	1522.81		19.64	1272.59		19.64	1947.41		19.64	3205.84		19.64	1158.42		19.64	559.949		19.64	206.652		19.64	1.384
19.66	1691.27		19.66	1523.4		19.66	1273.28		19.66	1947.24		19.66	3205.92		19.66	1158.31		19.66	560.288		19.66	207.058		19.66	1.40081
19.68	1692.13		19.68	1522.99		19.68	1272.27		19.68	1947.34		19.68	3206.22		19.68	1157.98		19.68	560.919		19.68	207.132		19.68	1.24672
19.7	1691.57		19.7	1523.8		19.7	1273.19		19.7	1947.31		19.7	3205.81		19.7	1159.05		19.7	560.721		19.7	207.101		19.7	1.35411
19.72	1691.53		19.72	1524.89		19.72	1273.28		19.72	1947.27		19.72	3206.06		19.72	1158.73		19.72	560.855		19.72	207.071		19.72	1.51361
19.74	1691.1		19.74	1524.84		19.74	1273.06		19.74	1947.39		19.74	3205.74		19.74	1158.73		19.74	561.375		19.74	207.134		19.74	2.34987
19.76	1691.09		19.76	1524.21		19.76	1273.32		19.76	1947.79		19.76	3205.95		19.76	1159.07		19.76	561.276		19.76	207.258		19.76	2.977
19.78	1691.05		19.78	1524.47		19.78	1272.93		19.78	1947.97		19.78	3205.74		19.78	1159.64		19.78	560.92		19.78	207.156		19.78	2.93573
19.8	1690.16		19.8	1524.8		19.8	1273.25		19.8	1948.36		19.8	3205.74		19.8	1160.31		19.8	560.227		19.8	207.342		19.8	2.77004
19.82	1689.7		19.82	1524.9		19.82	1272.91		19.82	1948.4		19.82	3206.3		19.82	1160.75		19.82	560.029		19.82	207.397		19.82	2.96384
19.84	1689.58		19.84	1524.2		19.84	1272.82		19.84	1948.62		19.84	3206.19		19.84	1160.64		19.84	560.8		19.84	207.37		19.84	3.06803
19.86	1690.76		19.86	1524.79		19.86	1272.87		19.86	1948.28		19.86	3206.2		19.86	1160.88		19.86	560.94		19.86	207.678		19.86	3.60843
19.88	1690.53		19.88	1524.13		19.88	1272.25		19.88	1948.48		19.88	3206.2		19.88	1160.88		19.88	560.991		19.88	207.408		19.88	3.98959
19.9	1691.47		19.9	1524.73		19.9	1272.59		19.9	1948.46		19.9	3206.43		19.9	1161.4		19.9	561.555		19.9	207.089		19.9	4.20769
19.92	1692.08		19.92	1525.01		19.92	1273.02		19.92	1948.32		19.92	3206.43		19.92	1160.89		19.92	561.324		19.92	207.152		19.92	4.37481
19.94	1692.54		19.94	1525.05		19.94	1273.08		19.94	1948.64		19.94	3206.46		19.94	1161.71		19.94	561.63		19.94	207.228		19.94	5.03122
19.96	1693.11		19.96	1524.49		19.96	1273.18		19.96	1948.22		19.96	3206.28		19.96	1162.22		19.96	561.626		19.96	207.374		19.96	5.43128
19.98	1692.85		19.98	1523.95		19.98	1271.8		19.98	1948.43		19.98	3205.77		19.98	1162.78		19.98	562.086		19.98	206.756		19.98	5.64489
20	1692.83		20	1523.54		20	1271.11		20	1948.51		20	3205.57		20	1162.6		20	562.309		20	206.704		20	5.34013
20.02	1694.11		20.02	1523.35		20.02	1270.69		20.02	1948.39		20.02	3205.93		20.02	1162.96		20.02	561.836		20.02	206.447		20.02	5.94008
20.04	1693.78		20.04	1523.07		20.04	1270.54		20.04	1947.8		20.04	3205.77		20.04	1162.76		20.04	562.119		20.04	206.716		20.04	5.89817
20.06	1693.91		20.06	1522.83		20.06	1271.01		20.06	1947.85		20.06	3205.85		20.06	1163.07		20.06	562.477		20.06	206.877		20.06	5.97867
20.08	1692.72		20.08	1522.11		20.08	1270.62		20.08	1948.14		20.08	3205.42		20.08	1163.24		20.08	563.21		20.08	207.003		20.08	6.25995
20.1	1692.37		20.1	1520.85		20.1	1271.08		20.1	1948.16		20.1	3205.28		20.1	1163.44		20.1	563.534		20.1	207.038		20.1	6.44292
20.12	1691.58		20.12	1520.47		20.12	1271.34		20.12	1948.55		20.12	3204.75		20.12	1163.8		20.12	564.641		20.12	207.539		20.12	6.54349
20.14	1691.84		20.14	1520.2		20.14	1270.98		20.14	1948.47		20.14	3205.02		20.14	1163.23		20.14	565.498		20.14	207.622		20.14	6.82687
20.16	1692.65		20.16	1520.5		20.16	1271.47		20.16	1948.57		20.16	3204.82		20.16	1163.66		20.16	565.993		20.16	207.954		20.16	6.81061
20.18	1692.59		20.18	1519.91		20.18	1271.22		20.18	1948.86		20.18	3205.01		20.18	1163.65		20.18	566.164		20.18	207.671		20.18	6.20692
20.2	1692.13		20.2	1519.66		20.2	1271.05		20.2	1949.51		20.2	3204.9		20.2	1163.81		20.2	566.58		20.2	208.047		20.2	6.21827
20.22	1692.32		20.22	1518.34		20.22	1270.3		20.22	1949.43		20.22	3205.18		20.22	1164		20.22	566.566		20.22	208.233		20.22	6.73509
20.24	1691.82		20.24	1517.6		20.24	1270.35		20.24	1949.23		20.24	3205.24		20.24	1164.23		20.24	567.04		20.24	208.602		20.24	7.59368
20.26	1691.58		20.26	1516.56		20.26	1270.05		20.26	1949.08		20.26	3205.13		20.26	1164.75		20.26	567.294		20.26	208.491		20.26	8.2163
20.28	1690.86		20.28	1515.21		20.28	1269.46		20.28	1948.79		20.28	3205.28		20.28	1164		20.28	566.623		20.28	208.798		20.28	8.71242
20.3	1690.52		20.3	1514.86		20.3	1269.16		20.3	1948.85		20.3	3205.34		20.3	1164.35		20.3	566.663		20.3	209.005		20.3	8.89063
[truncated: 735 more rows]

[truncated: 13 more sheets: Fig.S4, Fig.S5, Fig.S6, Fig.S7, Fig.S10, Fig.S13, Fig.S14, Fig.S15, Fig.S16(top), Fig.S16(bottom), Fig.S17, Fig.S18b, Fig.S18c]
